# Supplementary material for: Specific structural elements of the T-box riboswitch drive the two-step binding of the tRNA ligand
Source: eLife. 2018 Sep 25;7:e39518. doi: 10.7554/eLife.39518 (PMC6197855; doi:10.7554/eLife.39518)
Supplement: Figure 6—source data 6. [file elife-39518-fig6-data6.zip › Repeat3.txt]

   1.9000000e+01   1.9000000e+01   2.3000000e+01   2.3000000e+01   3.8000000e+01   3.8000000e+01   4.4000000e+01   4.4000000e+01   4.9000000e+01   4.9000000e+01   6.0000000e+01   6.0000000e+01   6.1000000e+01   6.1000000e+01   9.6000000e+01   9.6000000e+01   1.2000000e+02   1.2000000e+02   1.2200000e+02   1.2200000e+02   1.3300000e+02   1.3300000e+02   1.4000000e+02   1.4000000e+02   1.4400000e+02   1.4400000e+02   1.4500000e+02   1.4500000e+02   1.5300000e+02   1.5300000e+02   1.5800000e+02   1.5800000e+02   1.7400000e+02   1.7400000e+02   1.8300000e+02   1.8300000e+02   2.1000000e+02   2.1000000e+02   2.6000000e+02   2.6000000e+02   2.6100000e+02   2.6100000e+02   2.6800000e+02   2.6800000e+02   3.1000000e+02   3.1000000e+02   3.1300000e+02   3.1300000e+02   3.5300000e+02   3.5300000e+02   3.6000000e+02   3.6000000e+02   3.6900000e+02   3.6900000e+02   4.0000000e+00   4.0000000e+00   1.2000000e+01   1.2000000e+01   2.7000000e+01   2.7000000e+01   4.9000000e+01   4.9000000e+01   6.2000000e+01   6.2000000e+01   6.5000000e+01   6.5000000e+01   7.0000000e+01   7.0000000e+01   7.3000000e+01   7.3000000e+01   8.1000000e+01   8.1000000e+01   8.4000000e+01   8.4000000e+01   1.2100000e+02   1.2100000e+02   1.4300000e+02   1.4300000e+02   1.4600000e+02   1.4600000e+02   1.5500000e+02   1.5500000e+02   1.6100000e+02   1.6100000e+02   1.6900000e+02   1.6900000e+02   1.7000000e+02   1.7000000e+02   1.7100000e+02   1.7100000e+02   1.7800000e+02   1.7800000e+02   1.8800000e+02   1.8800000e+02   2.0200000e+02   2.0200000e+02   2.0500000e+02   2.0500000e+02   2.2400000e+02   2.2400000e+02   2.2900000e+02   2.2900000e+02   2.3600000e+02   2.3600000e+02
   7.2696636e+02  -3.6273091e+00   3.2447000e+02   3.0469455e+00   5.5491727e+02  -1.9147927e+01   2.4204000e+02  -2.2414109e+01   5.9010182e+02   8.3082182e+00   5.3634364e+02  -7.9835673e+01   2.3636182e+02   4.5102873e+01   3.6319182e+02  -6.1090800e+01   2.8997636e+02   2.3643709e+01   3.6610909e+02  -1.9458727e+01   3.3309091e+02  -1.4929091e+01   3.6837182e+02  -2.6615200e+01   2.7457545e+02  -2.4835127e+01   3.0066818e+02  -6.4852727e+00   4.9524182e+02  -3.1065709e+01   4.4202000e+02   1.8556727e+00   2.9267727e+02  -2.5236909e+01   2.7587273e+01   3.2897029e+02   7.5874636e+02   3.0906655e+01   4.7487091e+02  -1.5924000e+00   5.0748000e+02  -1.8277491e+01   4.6019000e+02   7.5166182e+00   4.0874273e+02  -8.3530545e+00   4.9110636e+02  -1.9518509e+01   2.5610000e+01  -2.5174255e+01   3.7720818e+02  -2.0888473e+01   1.8949909e+02   6.3965527e+01   3.8487727e+02   2.8428000e+01   5.1434727e+02  -1.5850509e+01   4.3744727e+02   3.1003309e+01   6.2869545e+02  -4.1647455e+01   7.8847909e+02  -5.1346909e+00   5.6918182e+02  -8.6307273e+01   3.3386818e+02  -3.2840000e+00   3.3195182e+02   1.7641022e+02   3.5955091e+02  -1.6074073e+01   3.5010182e+02  -3.5155418e+01   2.4094727e+02  -1.0093942e+02   4.9720909e+02   7.5850909e+00   1.1028091e+02   6.9642982e+01   9.7702545e+02  -2.5482945e+01   2.6625818e+02  -7.0706545e+00   3.4567091e+02   5.9772364e+00   2.0605455e+02  -3.2825273e+01   4.9324455e+02  -3.8235018e+01   2.1022727e+01   3.8293818e+02   2.0475364e+02   3.1348335e+02   4.5500727e+02  -2.4661491e+01   3.7118000e+02   1.2983273e+00   3.2014273e+02  -1.2984145e+01   3.3841545e+02   3.4384131e+02   3.6667091e+02  -6.3407309e+01
   8.0818636e+02   2.8535091e+01   3.4858000e+02  -2.5518545e+00   5.2091727e+02  -2.6877927e+01   2.4860000e+02  -3.4158909e+01   5.7299182e+02   8.5670182e+00   5.3034364e+02  -5.6245673e+01   2.3892182e+02   6.0448073e+01   4.7674182e+02   2.9595200e+01   3.9942636e+02  -2.3422909e+00   4.0621909e+02  -1.2667527e+01   3.4809091e+02   7.0909091e+00   3.3871182e+02   7.4276000e+00   2.8402545e+02   2.1298873e+01   4.0321818e+02   1.1750727e+01   3.5669182e+02  -3.5201709e+01   4.2358000e+02  -1.6119127e+01   2.7400727e+02  -1.3853309e+01   5.5137273e+01   3.4076629e+02   5.7496636e+02   4.0490545e+00   5.4987091e+02  -5.5924000e+00   4.7560000e+02  -1.8397091e+01   4.0508000e+02   4.0375418e+01   3.0985273e+02   1.6448145e+01   4.6287636e+02  -1.8930109e+01  -8.8400000e+00  -3.0418255e+01   3.6520818e+02  -3.9808473e+01   1.5293909e+02   4.0670327e+01   3.7620727e+02  -2.6208400e+01   4.9589727e+02  -1.8245091e+00   3.5410727e+02   3.3405091e+00   5.0547545e+02  -1.6569855e+01   7.4903909e+02   2.1020509e+01   5.4585182e+02  -8.7210873e+01   3.2886818e+02   1.6446000e+01   3.8972182e+02   2.2056862e+02   4.7410091e+02  -5.7880727e+00   3.2388182e+02  -1.1837818e+01   1.4905727e+02  -8.3928218e+01   4.0309909e+02   3.6443891e+01   1.3039091e+02   7.7144182e+01   9.0025545e+02  -4.4451345e+01   2.5014818e+02   1.0108145e+01   3.9222091e+02   1.8253236e+01   2.6338455e+02  -1.5081673e+01   4.8046455e+02   3.7787382e+01   4.1572727e+01   4.1106418e+02   2.9109364e+02   4.6535615e+02   4.7011727e+02   1.9349709e+01   4.2196000e+02   3.3459273e+00   3.7558273e+02  -2.8089345e+01   3.2063545e+02   2.8226371e+02   3.7467091e+02  -2.1157309e+01
   7.7118636e+02   1.6165091e+01   2.9335000e+02  -6.2434545e+00   4.9747727e+02   2.6672727e+00   2.3426000e+02  -3.2317091e+00   6.4865182e+02   2.6174218e+01   4.3268364e+02  -9.9212873e+01   2.8336182e+02   5.5342873e+01   4.6386182e+02  -3.7144400e+01   3.2342636e+02   4.9677091e+00   4.5054909e+02  -1.8883927e+01   4.0464091e+02   7.3469091e+00   2.9271182e+02   3.4557600e+01   2.0135545e+02  -2.2087527e+01   4.1144818e+02   4.9823273e+00   3.8435182e+02  -1.7634509e+01   3.5735000e+02  -3.7930727e+01   2.6956727e+02  -3.1498109e+01   8.5247273e+01   3.8123749e+02   6.6018636e+02   2.7011455e+01   4.7831091e+02   1.3352400e+01   5.3204000e+02  -1.9792291e+01   4.4564000e+02  -6.4938182e-01   3.5374273e+02   2.3769455e+00   5.2398636e+02  -4.6258909e+01  -1.3950000e+01  -1.5889455e+01   3.6020818e+02  -2.8638473e+01   1.4115909e+02   4.5502727e+01   3.5654727e+02   2.0034400e+01   5.2278727e+02   4.1342909e+00   3.4844727e+02   3.0343309e+01   4.0814545e+02   8.1065455e+00   8.4647909e+02  -4.7746909e+00   5.8174182e+02  -1.0675207e+02   4.0531818e+02  -1.2000000e+01   3.9628182e+02   2.6693382e+02   4.7743091e+02  -7.6144727e+00   3.8477182e+02  -1.3049018e+01   1.6916727e+02  -9.0977018e+01   3.9042909e+02   1.9237491e+01   2.1373091e+02   8.7926982e+01   9.6536545e+02  -2.5220145e+01   2.3725818e+02  -6.7506545e+00   3.6633091e+02   2.5324436e+01   2.4360455e+02  -2.7192727e+00   4.5357455e+02  -1.5171418e+01   1.8792727e+01   4.2277658e+02   3.3220364e+02   4.0928735e+02   4.8067727e+02   2.4504909e+01   3.4218000e+02   4.3883273e+00   3.7581273e+02   1.9002255e+01   4.5174545e+02   3.9022491e+02   3.8255091e+02  -1.8007709e+01
   8.2818636e+02   2.1650909e+00   2.6769000e+02   2.4693455e+00   5.5313727e+02   3.3244727e+00   3.0626000e+02  -7.9917091e+00   6.4465182e+02   1.1604218e+01   5.4323364e+02  -7.8496873e+01   2.9436182e+02   1.5728727e+00   4.7374182e+02  -7.6048000e+00   4.0731636e+02   7.2565091e+00   4.5243909e+02  -3.5035127e+01   3.2142091e+02   1.6664509e+01   3.0204182e+02  -6.8588000e+00   3.7235545e+02  -2.2097527e+01   4.7799818e+02  -3.6121673e+01   6.0557182e+02  -1.5892109e+01   3.6024000e+02  -4.0721927e+01   3.1234727e+02  -2.7920509e+01   7.0697273e+01   2.8407149e+02   6.7730636e+02   3.8618545e+00   4.3553091e+02   1.8884800e+01   5.7315000e+02  -1.8311091e+01   4.4330000e+02   1.2867818e+01   4.6363273e+02  -2.2964255e+01   5.5232636e+02  -1.0866109e+01   2.9050000e+01  -2.1219455e+01   5.3898818e+02   8.0591273e+00   2.4471909e+02   5.8327927e+01   3.7843727e+02  -3.5716800e+01   4.9989727e+02  -1.1814509e+01   3.5266727e+02  -1.5884291e+01   6.0969545e+02  -2.7687455e+01   8.8214909e+02  -1.5298291e+01   6.0207182e+02  -3.6378473e+01   3.8142818e+02   4.1461200e+01   3.4250182e+02   2.2334622e+02   4.4832091e+02   1.5944327e+01   4.0265182e+02  -2.4249418e+01   1.8550727e+02  -7.1394218e+01   3.6742909e+02   4.1874909e+00   1.4384091e+02   7.6848182e+01   9.0947545e+02  -2.4748945e+01   2.8937818e+02   6.8597455e+00   3.3767091e+02   1.5072364e+00   2.0105455e+02   1.4794727e+01   4.2924455e+02  -1.5225018e+01   3.1352727e+01   3.7088178e+02   2.8098364e+02   3.1594495e+02   3.9100727e+02   2.3788509e+01   3.9107000e+02  -6.2928727e+00   3.3214273e+02  -3.8614145e+01   4.5785545e+02   3.0028611e+02   3.5911091e+02  -1.6925091e+00
   8.1474636e+02   1.4460291e+01   3.6147000e+02   7.4694545e-01   4.4969727e+02   2.9929673e+01   2.4271000e+02  -1.9247709e+01   5.9888182e+02  -3.7341818e+00   5.7623364e+02  -1.0280687e+02   2.4603182e+02   4.2192727e+00   4.8974182e+02   4.1152000e+00   3.4797636e+02  -4.8556291e+01   4.2299909e+02  -3.4899927e+01   3.8276091e+02  -2.7902691e+01   2.8582182e+02   2.3988800e+01   4.0846545e+02  -9.8763273e+00   3.3810818e+02  -1.3040473e+01   4.6557182e+02  -2.2242109e+01   3.6058000e+02  -4.0749127e+01   2.5211727e+02  -8.2121091e+00   4.8247273e+01   3.9664749e+02   4.7907636e+02   2.7840255e+01   4.7987091e+02   1.0897600e+01   6.1737000e+02   5.0413091e+00   4.2753000e+02   1.1689418e+01   4.8641273e+02   2.7633455e+00   8.0243636e+02  -2.3204909e+01   1.8050000e+01  -7.2294545e+00   2.8720818e+02  -1.1284727e+00   2.2471909e+02   6.0037927e+01   3.6965727e+02  -1.1244400e+01   5.5756727e+02   2.9241891e+01   3.4699727e+02   1.0129309e+01   6.0580545e+02  -1.7486255e+01   8.4892909e+02   1.8919309e+01   5.9496182e+02  -7.9479673e+01   3.1464818e+02  -2.4164000e+00   3.4306182e+02   2.0397142e+02   4.9588091e+02  -1.3860473e+01   3.7932182e+02  -2.0833018e+01   3.2494727e+02  -1.0910942e+02   3.7720909e+02   1.3295091e+01   1.9406091e+02   8.4720582e+01   8.6358545e+02  -1.0967745e+01   1.8837818e+02  -8.0602545e+00   3.1311091e+02   4.0362036e+01   2.5360455e+02  -2.6519273e+01   5.4146455e+02   3.2907382e+01   2.4792727e+01   3.3996658e+02   2.9375364e+02   2.5325335e+02   4.3256727e+02  -1.4206291e+01   4.4729000e+02   7.5952727e-01   3.7147273e+02  -4.6505455e+00   5.1352545e+02   2.6872251e+02   3.7878091e+02  -2.2596109e+01
   7.1485636e+02   2.9561491e+01   3.1591000e+02  -1.8048255e+01   4.7336727e+02  -2.7183927e+01   3.1093000e+02  -1.5705309e+01   4.0743182e+02  -1.3638182e+01   4.5679364e+02  -7.5031673e+01   2.9536182e+02  -1.6287127e+01   4.3908182e+02  -8.3200000e-01   3.2664636e+02  -3.6298909e+00   3.9343909e+02  -1.5205127e+01   4.1553091e+02   2.5709091e-02   3.0526182e+02  -1.2336400e+01   3.2135545e+02  -9.2475273e+00   2.9321818e+02   9.8907273e+00   5.0535182e+02  -2.4245091e+00   4.5113000e+02  -1.6653127e+01   2.4923727e+02  -2.2641709e+01   8.9477273e+01   2.9701909e+02   3.6196636e+02   3.1759055e+01   4.5865091e+02  -3.1848000e+00   5.6960000e+02  -1.8797091e+01   4.1586000e+02   5.0630182e+00   4.0041273e+02  -2.9576655e+01   5.7143636e+02   8.8350909e+00   2.6720000e+01  -4.7030545e+00   5.0809818e+02  -4.8799673e+01   2.2282909e+02   1.1974913e+02   3.7632727e+02   3.0112000e+01   4.7011727e+02   2.9457891e+01   3.2833727e+02   1.8402109e+01   7.1525545e+02   1.0877455e+00   8.2825909e+02  -1.8767091e+01   6.2618182e+02  -6.2087273e+01   3.2708818e+02  -8.0716000e+00   3.2606182e+02   1.3533142e+02   5.2299091e+02  -2.0589273e+01   4.1899182e+02  -5.6556618e+01   3.1227727e+02  -7.6205818e+01   3.9287909e+02  -2.7398509e+01   1.1639091e+02   8.9824182e+01   9.1669545e+02  -5.2165455e+00   2.3148818e+02  -1.1179055e+01   4.0811091e+02  -1.5017964e+01   2.9060455e+02  -1.0039273e+01   4.7324455e+02  -4.2085018e+01   5.5022727e+01   4.2554818e+02   3.5020364e+02   3.0962735e+02   3.8900727e+02  -1.2051491e+01   3.4474000e+02  -2.1476473e+01   4.6658273e+02  -3.6993455e+00   4.8307545e+02   2.7615851e+02   3.7989091e+02  -3.4244909e+01
   7.3885636e+02   1.4641491e+01   3.2213000e+02  -1.8215855e+01   4.8491727e+02   1.9452073e+01   2.5760000e+02  -4.3890909e-01   5.2388182e+02   1.3385818e+01   4.3534364e+02  -1.0053567e+02   2.6303182e+02  -1.1140727e+01   4.9063182e+02  -2.5956000e+01   3.3097636e+02   1.4253709e+01   3.8210909e+02   1.7371273e+01   3.6031091e+02  -8.5566909e+00   3.2359182e+02   1.2307200e+01   3.3935545e+02  -2.4687527e+01   3.2999818e+02   1.9058327e+01   5.9502182e+02   2.4841891e+01   3.7069000e+02  -4.1887927e+01   2.7567727e+02  -3.0756909e+01   8.2367273e+01   3.5858789e+02   4.5218636e+02   3.7761455e+01   4.8931091e+02   2.6032400e+01   5.0704000e+02   4.9777091e+00   4.8219000e+02   1.5756618e+01   4.2997273e+02   2.9948545e+01   5.7321636e+02   6.0226909e+00  -4.5100000e+00   1.1465345e+01   5.9965818e+02  -1.5124473e+01   2.0315909e+02   1.2987273e+02   4.2209727e+02   4.5450400e+01   6.2345727e+02  -1.0699309e+01   3.5288727e+02  -1.4671891e+01   5.9625545e+02  -7.2722545e+00   9.1836909e+02  -8.4158909e+00   6.3340182e+02  -6.1774873e+01   2.9831818e+02   2.1450000e+01   2.5661182e+02   1.2454742e+02   4.6310091e+02   1.2871927e+01   3.4077182e+02  -3.6529018e+01   2.5994727e+02  -1.0945942e+02   3.3198909e+02   1.8692691e+01   1.5228091e+02   9.7392982e+01   8.7969545e+02  -2.2026545e+01   2.7059818e+02   1.5472145e+01   4.2111091e+02   5.2392036e+01   2.2838455e+02  -1.4831673e+01   4.3335455e+02  -3.7113818e+01   2.0132727e+01   4.4855938e+02   3.3942364e+02   1.7370975e+02   3.9045727e+02  -6.3874909e+00   4.1152000e+02   1.9611273e+00   5.1792273e+02   4.1934545e+00   5.2619545e+02   3.0770891e+02   3.8144091e+02  -1.6478909e+01
   8.7496636e+02   4.7526909e+00   3.2569000e+02   2.7279345e+01   4.7602727e+02   5.2823273e+01   3.0304000e+02   1.6155891e+01   6.0565182e+02   2.7844218e+01   5.3945364e+02  -1.0375447e+02   2.7725182e+02  -3.0278327e+01   4.9008182e+02  -6.4022000e+01   3.9497636e+02   1.6353709e+01   4.4532909e+02  -1.8686327e+01   2.8487091e+02  -4.0714909e+00   2.5548182e+02   8.1960000e+00   2.9490545e+02  -1.9131527e+01   3.5533818e+02   1.5811273e+00   4.6935182e+02  -2.2434509e+01   3.5058000e+02   1.9408727e+00   2.8678727e+02  -1.0645709e+01   6.1917273e+01   3.0033389e+02   4.9918636e+02   1.1671455e+01   4.0631091e+02  -1.4447600e+01   5.2571000e+02   6.2641091e+00   4.3541000e+02  -1.0050982e+01   5.0052273e+02   2.8545455e+00   6.5987636e+02  -2.9800109e+01   1.8050000e+01  -5.8789455e+01   6.9387818e+02   1.5897927e+01   2.2560909e+02   1.6107673e+02   3.5865727e+02   1.6635600e+01   4.7000727e+02   3.2136691e+01   3.6199727e+02   1.1599309e+01   7.7247545e+02  -3.0599855e+01   8.5247909e+02   2.4635309e+01   6.6774182e+02  -8.9742073e+01   3.4208818e+02   6.6084000e+00   2.9172182e+02   2.1040862e+02   4.4921091e+02  -1.8016873e+01   3.7265182e+02  -8.1894182e+00   2.3172727e+02  -9.1201818e+01   4.0109909e+02  -1.6946109e+01   2.5784091e+02   7.6398182e+01   8.0891545e+02   2.9585455e-01   2.3148818e+02   4.9094545e-01   4.4322091e+02   2.8513236e+01   2.3271455e+02  -2.8298073e+01   3.9735455e+02  -2.5233818e+01  -1.1087273e+01   4.2905698e+02   2.7553364e+02   4.3605095e+02   4.6523727e+02   1.9960109e+01   3.9107000e+02   1.3671273e+00   4.3158273e+02  -1.3569345e+01   4.1963545e+02   3.1434371e+02   3.2122091e+02   3.9678691e+01
   7.9007636e+02   1.4983891e+01   3.7669000e+02  -1.8020655e+01   5.5880727e+02  -2.1459127e+01   2.7115000e+02  -1.2852909e+01   5.8032182e+02   1.7090618e+01   4.7523364e+02  -1.1727687e+02   2.4803182e+02  -8.0507273e+00   4.1463182e+02  -7.1326000e+01   3.5064636e+02   2.1340109e+01   4.6799909e+02  -5.8299273e+00   3.7731091e+02  -8.0266909e+00   3.5459182e+02  -1.1842800e+01   3.4313545e+02   7.7900727e+00   3.0810818e+02  -1.4080473e+01   4.3269182e+02  -6.1717091e+00   3.6002000e+02  -2.4034327e+01   3.0734727e+02  -1.8410509e+01   6.8917273e+01   3.5832389e+02   4.3474636e+02   2.9046655e+01   4.8765091e+02   3.0495200e+01   5.3026000e+02  -5.0998909e+00   4.2597000e+02   3.7254218e+01   4.7285273e+02  -2.5701855e+01   7.3698636e+02  -3.0298909e+01  -5.3900000e+00  -1.4354255e+01   6.5387818e+02  -1.7132073e+01   1.8526909e+02   1.2275393e+02   3.9898727e+02   9.5292000e+00   4.7622727e+02  -6.2509091e+00   3.4166727e+02   3.2115709e+01   6.3125545e+02   2.3367745e+01   8.5570909e+02   9.1469091e+00   5.7940182e+02  -6.4124873e+01   3.0464818e+02   1.7053600e+01   3.0817182e+02   1.1731262e+02   4.0377091e+02  -1.5831673e+01   3.8332182e+02  -2.7703018e+01   3.1627727e+02  -7.9415818e+01   4.0487909e+02  -1.1138509e+01   1.4639091e+02   8.7314182e+01   9.0880545e+02   1.7546545e+00   2.4614818e+02  -2.1011855e+01   4.3267091e+02   3.2247236e+01   2.4838455e+02  -2.9771673e+01   3.5979455e+02  -1.5779018e+01   4.2352727e+01   2.9567178e+02   2.2120364e+02   3.7716735e+02   5.0545727e+02   3.3962509e+01   3.9618000e+02  -1.6261673e+01   4.4192273e+02  -1.9465455e+00   4.9563545e+02   1.6938371e+02   4.4267091e+02  -9.2730909e-01
   7.3918636e+02  -8.4949091e+00   3.1313000e+02  -1.5165855e+01   4.3713727e+02  -2.8175527e+01   2.1415000e+02   2.9147091e+01   5.4677182e+02  -4.5653818e+00   5.4890364e+02  -7.9170473e+01   2.8014182e+02   2.2604727e+00   4.4708182e+02  -3.4692000e+01   3.6897636e+02   6.6537091e+00   4.5654909e+02  -1.5253927e+01   3.7742091e+02   1.3074509e+01   3.4115182e+02   3.1224000e+00   3.5668545e+02  -2.2939273e+00   3.4366818e+02  -3.6265273e+01   5.6569182e+02   1.9518291e+01   3.6602000e+02  -5.6954327e+01   2.8478727e+02   1.8624291e+01   5.3917273e+01   3.5630389e+02   4.0307636e+02   2.3580255e+01   5.2409091e+02  -2.4980000e+01   4.7604000e+02   6.7977091e+00   4.2630000e+02   2.4677818e+01   4.4719273e+02  -1.9769055e+01   7.0032636e+02  -1.9036109e+01   1.6050000e+01   8.2605455e+00   5.3665818e+02  -3.6304473e+01   2.7315909e+02   1.6439273e+02   3.9754727e+02   3.6444000e+00   5.2311727e+02   2.0327891e+01   3.6210727e+02   2.4920509e+01   7.0269545e+02   4.5425455e+00   9.7859909e+02  -2.1344291e+01   5.8785182e+02  -8.1240873e+01   2.8764818e+02   5.7436000e+00   2.7550182e+02   1.9259622e+02   4.6477091e+02  -1.0371673e+01   3.9032182e+02   9.1769818e+00   3.6639727e+02  -1.0586542e+02   3.4609909e+02  -2.1326109e+01   4.2662091e+02   1.2700578e+02   8.5547545e+02  -4.1978945e+01   2.3292818e+02  -1.8514255e+01   3.4811091e+02   4.0232036e+01   1.8516455e+02  -2.4940727e+00   4.1713455e+02  -5.3662182e+00  -6.9772727e+00   3.0883818e+02   3.0331364e+02   2.4348855e+02   3.6111727e+02   3.0697091e+00   3.4152000e+02   1.2111127e+01   4.8247273e+02   2.9029455e+01   3.9196545e+02   2.7178731e+02   4.5378091e+02  -3.8161091e+00
   8.2007636e+02   6.4363891e+01   3.5035000e+02   2.1965455e+00   4.6713727e+02  -1.2465527e+01   2.6271000e+02  -3.7377091e+00   6.4354182e+02  -3.2306982e+01   4.7256364e+02  -9.4623273e+01   3.0059182e+02  -3.2255527e+01   5.2441182e+02  -3.0768400e+01   3.6220636e+02  -4.8046909e+00   4.4621909e+02  -4.0875273e+00   3.2442091e+02  -9.0154909e+00   2.8926182e+02  -1.2616400e+01   2.1224545e+02  -1.2958727e+01   2.6399818e+02  -1.0551673e+01   5.4257182e+02   5.2578909e+00   3.6758000e+02  -6.7309127e+01   2.5189727e+02  -6.0845091e+00   8.3247273e+01   3.9695749e+02   4.9930636e+02   2.6618545e+00   4.9053091e+02   1.2648000e+00   5.2882000e+02  -5.6546909e+00   4.6730000e+02   3.6178182e+00   3.9785273e+02   1.9581455e+00   6.9932636e+02   2.2823891e+01   1.5720000e+01  -4.0603055e+01   2.5932818e+02  -2.3788073e+01   1.9015909e+02   1.2380273e+02   4.0609727e+02  -3.9600000e-02   5.9122727e+02  -2.1209091e+00   2.8110727e+02   1.7730509e+01   5.3247545e+02   4.9401455e+00   8.7247909e+02   4.9255309e+01   6.2951182e+02  -7.0353673e+01   3.6342818e+02   7.4571200e+01   3.1839182e+02   2.4827502e+02   5.0310091e+02   3.2001927e+01   3.9643182e+02   1.7358182e+01   3.6083727e+02  -9.6530618e+01   3.9231909e+02   9.7629091e-01   2.5673091e+02   1.5048698e+02   8.4836545e+02  -1.8601455e+00   2.4659818e+02   8.7321455e+00   3.5267091e+02   4.4307236e+01   2.3082455e+02   2.9731273e+00   5.2124455e+02  -3.6035018e+01   7.9127273e+00   2.8764698e+02   3.3620364e+02   2.6096735e+02   4.0767727e+02   2.9049091e+00   4.5740000e+02   1.2170727e+01   3.7603273e+02  -1.0675345e+01   3.9852545e+02   3.1615251e+02   3.7200091e+02  -4.2723709e+01
   6.8218636e+02   1.4845091e+01   3.4658000e+02  -7.3918545e+00   5.0269727e+02  -1.9703273e+00   2.7648000e+02  -9.1693091e+00   5.7099182e+02   7.2770182e+00   4.6290364e+02  -9.2410473e+01   2.7814182e+02  -2.6019527e+01   4.0586182e+02  -7.2844000e+00   3.5120636e+02   8.4053091e+00   4.2143909e+02  -1.2995127e+01   3.2576091e+02  -3.6826909e+00   3.3804182e+02  -5.0688000e+00   3.4079545e+02  -1.3272727e-01   3.3999818e+02   2.2028327e+01   4.7257182e+02   4.0747891e+01   3.6235000e+02  -2.9770727e+01   2.9534727e+02  -3.2450509e+01   6.0247273e+01   3.5846749e+02   4.8207636e+02   2.3600255e+01   4.2987091e+02   6.4476000e+00   4.9371000e+02  -2.9395891e+01   4.4597000e+02   2.4874218e+01   4.6474273e+02  -1.3173055e+01   5.0332636e+02  -2.6606109e+01   2.4900000e+00  -2.8544655e+01   5.1832818e+02   8.3819273e+00   1.9949909e+02   1.1061553e+02   3.8843727e+02   1.2033200e+01   5.8922727e+02  -7.3090909e-01   3.7744727e+02   3.2913309e+01   5.8280545e+02   2.2437455e+00   8.6803909e+02   3.2830509e+01   5.9185182e+02  -2.8120873e+01   4.0131818e+02   2.9210000e+01   3.5628182e+02   2.3324382e+02   4.2410091e+02  -3.0080727e+00   4.1121182e+02  -7.7142182e+00   3.4627727e+02  -1.0636582e+02   3.1787909e+02   8.2614909e+00   2.3184091e+02   1.4924818e+02   9.2614545e+02  -7.0825455e+00   2.3103818e+02  -1.4913055e+01   3.2344091e+02   4.7645636e+01   2.0938455e+02  -3.0431673e+01   2.0035455e+02  -7.2538182e+00   1.4132727e+01   2.8992938e+02   2.5642364e+02   3.8790975e+02   3.6134727e+02  -1.8508691e+01   3.6429000e+02   1.6069527e+01   3.3358273e+02  -1.3949345e+01   4.9119545e+02   2.2417891e+02   3.6700091e+02  -1.0873709e+01
   8.9596636e+02   2.8402691e+01   3.2869000e+02  -4.3850655e+01   5.2402727e+02  -9.1267273e+00   2.3715000e+02  -1.9572909e+01   5.9399182e+02   1.4370182e+00   5.3901364e+02  -8.7499273e+01   3.0359182e+02  -6.4955273e+00   4.6386182e+02  -1.0594400e+01   3.1620636e+02  -1.0344691e+01   3.9054909e+02  -8.0839273e+00   3.3720091e+02  -1.5367891e+01   3.0537182e+02   2.2984800e+01   3.5302545e+02  -4.2331127e+01   2.9655818e+02   1.8843527e+01   5.1335182e+02   4.8485491e+01   4.1113000e+02  -9.2331273e+00   3.1111727e+02  -1.1592109e+01   5.7027273e+01   4.4016509e+02   4.7674636e+02   6.1906655e+01   4.1865091e+02  -8.6548000e+00   5.5837000e+02   3.6513091e+00   4.1130000e+02   5.9537818e+01   4.6052273e+02   3.2394545e+01   5.4087636e+02  -2.5500109e+01   1.5490000e+01   4.4153455e+00   5.6787818e+02   5.3079273e+00   2.9926909e+02   7.0073927e+01   3.6520727e+02   2.6001600e+01   5.6645727e+02   2.1750691e+01   3.2344727e+02   1.6233309e+01   6.0525545e+02  -5.5522545e+00   8.0825909e+02   2.3282909e+01   5.9107182e+02  -4.5058473e+01   3.4042818e+02   7.3012000e+00   3.4117182e+02   1.3078262e+02   4.5699091e+02   3.8910727e+01   3.8499182e+02  -3.1836618e+01   1.9905727e+02  -8.9588218e+01   3.3242909e+02   1.3217491e+01   2.1084091e+02   8.8928182e+01   8.8180545e+02  -1.6975345e+01   2.6003818e+02  -1.2330545e+00   3.8400091e+02   5.6908364e+00   2.5927455e+02  -1.6428727e+00   3.0990455e+02  -1.3567818e+01   5.7927273e+00   2.4615658e+02   3.0353364e+02   3.3936095e+02   3.9445727e+02   1.6622509e+01   3.9029000e+02   1.3195273e+00   3.4947273e+02   8.8894545e+00   3.5519545e+02   2.0038891e+02   3.8178091e+02   3.2163891e+01
   8.1985636e+02   5.9491491e+01   2.7524000e+02  -4.6465455e-01   4.9269727e+02   8.0496727e+00   2.6582000e+02  -3.6465091e+00   5.8688182e+02   2.2581818e-01   5.7856364e+02  -8.4213273e+01   2.5859182e+02  -3.0015527e+01   3.0963182e+02  -1.3036000e+01   3.0386636e+02  -1.2467491e+01   3.3066909e+02   4.8647273e-01   3.8531091e+02  -8.2166909e+00   2.9915182e+02   2.3724000e+00   3.7924545e+02  -5.4287273e+00   2.4077818e+02  -1.0254073e+01   5.7135182e+02   8.0654909e+00   4.0847000e+02  -3.7690327e+01   2.8400727e+02  -2.5313309e+01   3.2917273e+01   3.4465389e+02   4.1830636e+02   6.1418545e+00   4.4176091e+02  -2.3723600e+01   4.5515000e+02  -1.1421091e+01   4.2541000e+02   1.5639018e+01   4.4685273e+02  -4.5118545e+00   5.3498636e+02   3.0109091e-01   3.3160000e+01  -1.8548255e+01   6.0687818e+02  -3.8120727e+00   2.5526909e+02   9.4933927e+01   4.2520727e+02  -1.8458400e+01   5.3022727e+02   2.4099091e+01   3.4344727e+02   4.9633309e+01   6.3625545e+02  -2.0592255e+01   7.9859909e+02  -6.5042909e+00   6.5874182e+02  -1.0447207e+02   4.3264818e+02   2.9033600e+01   2.6306182e+02   2.0637142e+02   4.4921091e+02  -4.4668727e+00   4.0454182e+02  -2.6960618e+01   2.8461727e+02  -9.1883018e+01   3.5742909e+02   1.7657491e+01   1.6217091e+02   1.2305178e+02   8.3647545e+02  -3.6458945e+01   2.4748818e+02  -8.5690545e+00   4.1400091e+02   2.4740836e+01   2.9116455e+02   3.1025927e+01   6.0990455e+02  -3.5787818e+01   3.5132727e+01   3.5324938e+02   3.0364364e+02   3.1813215e+02   4.6700727e+02  -2.5621491e+01   3.3263000e+02   9.7123273e+00   3.1336273e+02  -1.0441745e+01   3.9385545e+02   2.7285611e+02   3.7322091e+02   7.3869091e-01
   5.9852636e+02   4.9757891e+01   2.6924000e+02   9.0534545e-01   5.2591727e+02   1.7220727e+00   3.2448000e+02  -2.6793091e+00   6.3865182e+02   6.4421818e-01   6.0156364e+02  -1.0383327e+02   2.7347182e+02  -5.0205927e+01   4.2319182e+02  -2.7450800e+01   3.5164636e+02   2.9600109e+01   3.8732909e+02   1.4513673e+01   3.9531091e+02  -1.9796691e+01   2.8093182e+02   1.5500000e+01   3.3246545e+02  -2.1796327e+01   3.1466818e+02   3.1834727e+01   5.5113182e+02   6.2913091e+01   3.5091000e+02  -3.3195527e+01   2.4556727e+02   1.7761891e+01   6.6807273e+01   3.8905269e+02   3.6196636e+02   2.0089055e+01   4.3353091e+02   1.8264800e+01   4.6171000e+02   4.7141091e+00   4.2730000e+02   2.4817818e+01   4.1974273e+02  -1.5793055e+01   6.8665636e+02  -2.4942509e+01   3.0380000e+01  -1.5105855e+01   4.4865818e+02  -6.3744727e+00   3.2482909e+02   6.5809127e+01   4.2232727e+02   1.8212000e+01   4.8978727e+02   2.8114291e+01   3.2888727e+02   2.0908109e+01   4.6214545e+02  -2.4773455e+01   9.2292909e+02   2.7329309e+01   5.8096182e+02  -6.9579673e+01   3.2297818e+02  -8.5228000e+00   3.0295182e+02   1.9673022e+02   3.1143091e+02   1.0445527e+01   3.2788182e+02   1.8172182e+01   3.3461727e+02  -1.2521302e+02   4.4131909e+02  -1.8337091e+00   1.3906091e+02   1.2223058e+02   9.0491545e+02  -6.4941455e+00   2.5125818e+02  -3.6406545e+00   3.4811091e+02   1.7672036e+01   2.2116455e+02  -2.0924073e+01   6.0957455e+02  -4.8814182e+00   3.2242727e+01   2.8070058e+02   4.2853364e+02   3.8847095e+02   3.7778727e+02   2.0626109e+01   3.7307000e+02   2.1807127e+01   4.9836273e+02  -2.1317455e+00   3.8930545e+02   3.8700011e+02   3.0833091e+02  -2.1290109e+01
   7.7174636e+02  -1.2879709e+01   2.7435000e+02  -5.1734545e+00   4.9569727e+02   1.5919673e+01   2.8537000e+02  -7.9905091e+00   6.0654182e+02   1.8883018e+01   5.3623364e+02  -8.6716873e+01   2.6159182e+02   1.2974473e+01   4.4763182e+02  -3.8460000e+00   3.7920636e+02   1.3953091e+00   3.5010909e+02  -1.3958727e+01   3.6387091e+02   2.9385091e+00   2.9593182e+02   2.2070000e+01   3.4546545e+02  -1.8363273e+00   2.9288818e+02  -9.2028727e+00   5.8080182e+02  -7.5805091e+00   3.7347000e+02  -3.0780327e+01   2.7467727e+02  -1.1906909e+01   5.3477273e+01   4.8522909e+02   3.7774636e+02   2.9496655e+01   4.9887091e+02   2.1476000e+00   5.9182000e+02  -4.6946909e+00   4.0964000e+02   4.6706182e+00   3.5941273e+02  -6.9666545e+00   6.6443636e+02  -1.3494909e+01   6.1000000e-01  -4.5042545e+00   6.0843818e+02  -1.2156873e+01   2.6771909e+02   7.9047927e+01   3.6698727e+02  -1.0308000e+00   4.7989727e+02   6.9054909e+00   3.5344727e+02   7.6133091e+00   6.4214545e+02  -2.2833455e+01   9.7781909e+02   6.9381091e+00   4.6462182e+02  -6.9712473e+01   3.5686818e+02   1.5876000e+01   3.3528182e+02   2.1514382e+02   4.5032091e+02   1.8004327e+01   3.7977182e+02  -5.6490182e+00   2.3194727e+02  -1.0844942e+02   3.5376909e+02   3.0170291e+01   1.8417091e+02   1.1629178e+02   8.6291545e+02  -3.6684145e+01   2.3170818e+02  -3.0966655e+01   3.9000091e+02   5.1210836e+01   2.3305455e+02  -8.5452727e+00   5.6124455e+02   4.3249818e+00   2.0242727e+01   2.7011058e+02   2.6587364e+02   3.6304375e+02   3.8445727e+02  -3.3687491e+01   5.2085000e+02  -1.1235273e+01   4.7825273e+02   2.4697055e+01   3.5896545e+02   3.3253731e+02   3.7600091e+02   6.9562909e+00
   7.8663636e+02   6.1490909e+00   3.1458000e+02   5.3881455e+00   4.6791727e+02  -1.3637927e+01   2.8715000e+02   8.9770909e+00   5.7065182e+02   1.3644218e+01   5.5201364e+02  -9.4539273e+01   2.4281182e+02  -1.1413127e+01   4.6219182e+02  -5.2408000e+00   4.1120636e+02   3.1653091e+00   4.2310909e+02  -2.8798727e+01   3.3298091e+02  -9.7002909e+00   2.6193182e+02  -1.5980000e+01   2.9635545e+02  -2.0175273e+00   2.6010818e+02  -1.0910473e+01   4.0135182e+02   1.3775491e+01   3.5224000e+02  -3.7301927e+01   2.7411727e+02   4.8078909e+00   3.8137273e+01   4.1900629e+02   4.0841636e+02   3.6373055e+01   4.9076091e+02   1.9246400e+01   5.7693000e+02  -8.9434909e+00   5.7686000e+02   2.4633018e+01   4.3319273e+02   1.4800945e+01   5.6565636e+02  -8.9325091e+00   9.4000000e-01  -7.4206545e+00   5.8898818e+02   1.6912727e-01   3.2193909e+02   1.4604033e+02   4.0865727e+02   1.3195600e+01   4.3856727e+02   1.4761891e+01   3.3766727e+02   4.2545709e+01   5.7425545e+02  -2.6292255e+01   8.7403909e+02   1.8350509e+01   5.8874182e+02  -1.0342207e+02   3.1575818e+02   4.9480000e-01   2.8850182e+02   1.4788622e+02   5.2666091e+02   1.6447127e+01   3.9399182e+02  -1.1666618e+01   1.5994727e+02  -7.7349418e+01   3.8865909e+02   2.2719091e+01   1.8328091e+02   9.8692982e+01   8.4136545e+02  -6.7401455e+00   2.9725818e+02  -5.4406545e+00   3.7578091e+02   5.3128436e+01   2.2227455e+02  -2.2232873e+01   4.5335455e+02  -2.2638182e+00   4.9352727e+01   3.6189178e+02   2.9720364e+02   1.8186735e+02   4.1978727e+02   1.5596109e+01   4.2763000e+02   1.4423273e+00   4.9058273e+02   1.0600655e+01   3.9474545e+02   3.9333491e+02   4.8767091e+02   2.6132691e+01
   7.7096636e+02   2.5852691e+01   3.1324000e+02   1.1653455e+00   4.5113727e+02   6.4044473e+01   2.7360000e+02  -3.6089091e+00   3.8065182e+02   7.5042182e+00   5.4845364e+02  -9.7024473e+01   2.9414182e+02  -2.1519527e+01   3.6308182e+02  -1.1422000e+01   3.6020636e+02  -2.2204691e+01   2.0454909e+02   2.3576073e+01   3.8731091e+02   5.1733091e+00   3.6893182e+02  -1.2660000e+01   3.0135545e+02   4.3524727e+00   3.3899818e+02   3.6683273e+00   5.8602182e+02  -1.7878109e+01   4.2758000e+02  -6.4329127e+01   2.7545727e+02   4.5906909e+00   9.2367273e+01   4.3833789e+02   5.4307636e+02   2.0270255e+01   4.8098091e+02   3.3468800e+01   5.1982000e+02  -7.9346909e+00   4.8297000e+02   7.5364218e+01   4.3719273e+02  -2.5969055e+01   5.8798636e+02  -2.5158909e+01   2.4610000e+01  -2.6534255e+01   6.3776818e+02  -9.5032727e+00   2.3560909e+02   5.9276727e+01   3.6654727e+02   1.2894400e+01   5.0400727e+02   9.8566909e+00   3.2744727e+02   2.9363309e+01   5.7891545e+02  -1.3555055e+01   9.0614909e+02  -1.0438291e+01   6.0262182e+02  -3.7752473e+01   3.7297818e+02  -4.7428000e+00   2.9906182e+02   2.0082142e+02   4.7443091e+02  -5.3744727e+00   4.0399182e+02   1.0863382e+01   1.7416727e+02  -1.2459702e+02   3.5387909e+02   1.5941491e+01   1.6528091e+02   6.2572982e+01   9.3525545e+02  -3.6031345e+01   2.7970818e+02  -2.1586655e+01   3.5578091e+02  -5.8315636e+00   1.8682455e+02  -2.3736873e+01   3.5446455e+02  -1.4352618e+01  -5.5372727e+00   3.4028298e+02   3.0287364e+02   1.1986375e+02   3.7800727e+02   3.7185091e+00   4.8952000e+02   1.2161127e+01   4.9747273e+02  -1.2280545e+01   5.0263545e+02   4.2537371e+02   4.5478091e+02   3.9938909e+00
   7.3852636e+02   3.2447891e+01   2.8169000e+02  -1.8870655e+01   5.1447727e+02   6.6372727e+00   2.9671000e+02   3.0992291e+01   5.3488182e+02  -1.4941818e+00   4.4179364e+02  -6.8941673e+01   2.5381182e+02   1.8706873e+01   4.6374182e+02   4.4152000e+00   3.5353636e+02  -1.8221091e+01   2.9221909e+02   3.8924727e+00   5.6031091e+02   6.4433091e+00   3.4637182e+02   1.0034800e+01   3.5790545e+02   2.1278473e+01   3.0055818e+02   2.9523527e+01   5.0935182e+02   1.9695491e+01   4.2524000e+02  -5.8192727e-01   2.7356727e+02  -5.7081091e+00   6.2477273e+01   3.0383909e+02   4.8430636e+02  -2.4808145e+01   4.6776091e+02   2.1976400e+01   5.1848000e+02   2.1172509e+01   4.5453000e+02   1.9529418e+01   4.5341273e+02   9.1833455e+00   7.2421636e+02   1.3382691e+01   1.6270000e+01   4.6929455e+00   4.5398818e+02  -3.5690873e+01   2.7571909e+02   5.0407927e+01   4.1554727e+02  -7.3556000e+00   4.4111727e+02  -9.9210909e-01   3.1121727e+02   4.1661709e+01   6.3002545e+02  -1.0533855e+01   8.1759909e+02   1.9645709e+01   6.0129182e+02  -7.6876073e+01   3.1808818e+02   2.6484000e+00   3.1784182e+02   1.8698902e+02   4.7110091e+02  -2.4658073e+01   3.6288182e+02  -6.7818182e-02   1.4494727e+02  -7.8489418e+01   3.8865909e+02   1.1829091e+01   2.9773091e+02   7.9976982e+01   8.4014545e+02  -2.9862545e+01   2.4525818e+02  -7.2065455e-01   3.4067091e+02  -7.3927636e+00   2.0605455e+02  -5.4045273e+01   3.9013455e+02  -8.4362182e+00  -2.5372727e+00   2.6593298e+02   3.0575364e+02   1.2229335e+02   4.2056727e+02   4.4237091e+00   4.1429000e+02   9.5952727e-01   3.3192273e+02   1.3853455e+01   5.9130545e+02   3.9906011e+02   3.4533091e+02  -1.5920109e+01
   7.3396636e+02   1.8142691e+01   3.1535000e+02   1.1216545e+01   4.7280727e+02   1.9087273e-01   2.4448000e+02  -1.1499309e+01   6.0221182e+02   1.7449418e+01   3.2645364e+02  -1.1637447e+02   3.1014182e+02  -1.5469527e+01   4.9619182e+02  -2.3960800e+01   2.7031636e+02  -2.7783491e+01   2.9466909e+02  -2.0735273e+00   5.4476091e+02   1.9917309e+01   3.2604182e+02   2.8221200e+01   4.0913545e+02  -2.5149927e+01   3.0710818e+02  -2.0670473e+01   6.6024182e+02  -6.0457091e+00   3.4580000e+02  -4.0676727e+01   2.6056727e+02  -6.7781091e+00   8.5367273e+01   3.1822789e+02   5.4730636e+02   1.3261855e+01   4.8287091e+02   9.9876000e+00   6.0537000e+02   3.8111309e+01   4.2753000e+02   1.3239418e+01   4.0508273e+02   1.9599745e+01   6.8287636e+02   1.7249891e+01   2.5940000e+01  -1.4640655e+01   5.0487818e+02  -2.6322073e+01   2.9849909e+02   6.5245527e+01   3.8865727e+02   4.6465600e+01   4.7456727e+02   2.0211891e+01   3.3044727e+02   2.5123309e+01   5.2502545e+02  -4.3538545e+00   8.0481909e+02   1.0810909e-01   5.4440182e+02  -6.7094873e+01   3.1808818e+02  -1.4716000e+00   3.1828182e+02   1.6772382e+02   4.8510091e+02   2.9221927e+01   3.4421182e+02  -4.1342182e+00   2.2339727e+02  -1.2442542e+02   3.6965909e+02  -1.4309091e+00   2.5284091e+02   1.2923818e+02   8.6236545e+02  -1.8980145e+01   2.2437818e+02  -2.1160255e+01   3.4622091e+02   2.6493236e+01   2.0871455e+02  -1.8708073e+01   4.1335455e+02  -1.8381818e-01   1.1352727e+01   1.6937178e+02   2.5031364e+02   3.2950855e+02   3.6256727e+02   3.6237091e+00   4.3918000e+02  -2.7016727e+00   4.9969273e+02  -5.6781455e+00   7.0585545e+02   4.7589611e+02   4.2233091e+02  -1.3530109e+01
   8.4152636e+02   2.5207891e+01   2.8247000e+02  -9.3305455e-01   5.0269727e+02   4.9196727e+00   2.0204000e+02   9.1158909e+00   5.9065182e+02   6.2642182e+00   3.7690364e+02  -8.1080473e+01   3.2125182e+02  -5.1383273e+00   3.3286182e+02  -4.4784400e+01   3.4953636e+02  -1.7011091e+01   3.4521909e+02   6.5424727e+00   3.8798091e+02   3.0119709e+01   2.9137182e+02   1.7324800e+01   3.5468545e+02  -2.5133927e+01   3.5699818e+02   2.6448327e+01   4.8080182e+02   7.6494909e+00   3.6502000e+02  -3.5324327e+01   2.4678727e+02   3.2142909e+00   6.9367273e+01   2.6239789e+02   5.1974636e+02   4.5246655e+01   3.7720091e+02  -1.2998800e+01   5.8737000e+02  -1.0888691e+01   4.2841000e+02   2.1619018e+01   5.0874273e+02   4.4976945e+01   6.8721636e+02  -6.3173091e+00   1.6490000e+01  -1.2324655e+01   4.7865818e+02   1.5885527e+01   2.5804909e+02   8.1821527e+01   3.5676727e+02   2.0566800e+01   4.2300727e+02  -1.0330909e-01   4.2099727e+02   1.5539309e+01   4.4969545e+02  -1.6327455e+01   7.7470909e+02   3.9186909e+01   6.2140182e+02  -6.0484873e+01   3.8353818e+02  -1.1367600e+01   2.8761182e+02   1.4229742e+02   4.4766091e+02  -4.6728727e+00   3.7754182e+02   1.4759382e+01   1.7772727e+02  -7.1991818e+01   3.7331909e+02  -1.9833709e+01   1.8062091e+02   8.5015782e+01   9.0247545e+02   3.7261055e+01   2.6114818e+02  -7.1018545e+00   2.9656091e+02   5.1466036e+01   2.8638455e+02  -2.6921673e+01   4.3390455e+02   2.1721818e+00   2.8572727e+01   2.7021418e+02   3.6220364e+02   2.6777735e+02   3.9989727e+02  -5.3626909e+00   4.3996000e+02   2.3905927e+01   4.9014273e+02   1.6635855e+01   6.3319545e+02   4.6292891e+02   3.1200091e+02  -7.0370909e-01
   9.2318636e+02   3.1895091e+01   2.8291000e+02   1.2517455e+00   4.8958727e+02   4.5184727e+00   2.5815000e+02  -5.1429091e+00   5.7777182e+02   3.5734618e+01   4.2656364e+02  -4.5943273e+01   3.4347182e+02   4.5424073e+01   5.4697182e+02  -4.8133200e+01   4.4242636e+02   1.8997709e+01   3.5254909e+02  -9.7039273e+00   3.1576091e+02   3.7873091e+00   3.1115182e+02   8.2400000e-02   3.7113545e+02  -1.8899273e+00   4.5755818e+02   1.1835273e+00   6.7113182e+02   2.1863091e+01   3.5724000e+02  -4.1361927e+01   2.9400727e+02  -8.5633091e+00   7.1247273e+01   3.9413749e+02   4.2263636e+02   8.4654545e+00   4.2442091e+02  -4.7764000e+00   5.9004000e+02   2.2787709e+01   4.8086000e+02   2.4083018e+01   4.8685273e+02   2.5508145e+01   6.0554636e+02   2.3262909e+00   4.1050000e+01   4.9305455e+00   6.6854818e+02   8.0432727e-01   2.1004909e+02   6.7991527e+01   3.6443727e+02   1.1732000e+00   4.3589727e+02  -3.1345091e+00   3.6377727e+02   2.7566909e+01   6.2091545e+02  -2.4915055e+01   7.1236909e+02   5.3941091e+00   5.3018182e+02  -4.0187273e+01   3.7342818e+02   2.4881200e+01   3.4872182e+02   1.9351862e+02   4.2699091e+02  -5.1292727e+00   4.0421182e+02   1.1757818e+00   1.5183727e+02  -1.0748062e+02   3.9765909e+02  -3.0780909e+01   1.7439091e+02   9.8624182e+01   9.1536545e+02   1.9998545e+00   1.8570818e+02   2.6334545e-01   3.1333091e+02   1.9674436e+01   2.7316455e+02  -2.9304073e+01   5.0246455e+02   3.5738182e-01   2.7682727e+01   2.3640538e+02   2.5198364e+02   3.7582495e+02   4.0156727e+02   4.1637091e+00   3.4407000e+02  -8.7287273e-01   4.7114273e+02   6.7158545e+00   5.2096545e+02   4.1657731e+02   3.1889091e+02  -4.9134909e+01
   7.9285636e+02   3.4101491e+01   3.2924000e+02   1.5665345e+01   5.0969727e+02   2.6359673e+01   2.6193000e+02   1.2994691e+01   6.0743182e+02  -1.5858182e+01   4.7256364e+02  -6.2513273e+01   3.0781182e+02  -1.0631273e+00   4.3808182e+02  -6.3972000e+01   4.0886636e+02  -3.0537491e+01   2.6477909e+02  -1.6132327e+01   3.0676091e+02   1.3617309e+01   3.2759182e+02   1.5987200e+01   4.8702545e+02  -1.7271127e+01   3.7533818e+02   6.8711273e+00   8.1457182e+02  -5.5021091e+00   3.1413000e+02  -8.5831273e+00   2.9556727e+02  -1.4908109e+01   6.7917273e+01   3.5274389e+02   3.1952636e+02  -1.8457455e+00   4.5842091e+02  -2.1616400e+01   5.9093000e+02   2.3606509e+01   4.3197000e+02   2.9774218e+01   4.7285273e+02   1.6628145e+01   6.1410636e+02  -1.2485091e+00  -2.7300000e+00  -3.1270545e+00   5.8420818e+02  -7.5584727e+00   2.4304909e+02   7.0571527e+01   3.9820727e+02   2.1701600e+01   3.5200727e+02   1.2016691e+01   3.9888727e+02   7.7581091e+00   6.5969545e+02  -1.2374545e+00   7.2159909e+02   2.8765709e+01   6.0929182e+02  -1.0184607e+02   3.4353818e+02  -7.1676000e+00   3.0706182e+02   1.2874142e+02   4.2666091e+02   1.6227127e+01   3.5277182e+02   8.6309818e+00   1.8050727e+02  -1.0266422e+02   3.4998909e+02  -1.6527309e+01   2.8995091e+02   1.1926938e+02   8.0769545e+02   1.0953455e+01   1.9625818e+02  -1.4020655e+01   3.5144091e+02   5.1295636e+01   2.7905455e+02  -6.5552727e+00   4.9479455e+02   2.5080982e+01   1.1792727e+01   3.2444658e+02   3.2598364e+02   4.5878495e+02   4.2556727e+02   3.0237091e+00   3.8807000e+02   1.1057127e+01   5.1292273e+02   1.4813455e+01   3.5385545e+02   3.5338611e+02   3.6878091e+02   6.4238909e+00
   7.5618636e+02   1.6255091e+01   2.8458000e+02   2.2381455e+00   5.1536727e+02   1.5456073e+01   2.4371000e+02  -1.3547709e+01   5.7488182e+02   3.0635818e+01   5.3934364e+02  -8.8965673e+01   3.1136182e+02   1.5992873e+01   3.5630182e+02  -3.5099600e+01   4.1875636e+02   2.1451309e+01   2.7977909e+02   8.3376727e+00   3.8787091e+02   6.3485091e+00   3.6248182e+02   1.9416000e+01   3.2657545e+02   3.0048727e+00   3.3210818e+02   2.3549527e+01   4.6880182e+02   8.6094909e+00   3.5647000e+02  -6.3300327e+01   3.0978727e+02   8.5142909e+00   9.0367273e+01   4.2960789e+02   3.4396636e+02   2.8649055e+01   4.2587091e+02   3.9107600e+01   6.0282000e+02   2.9205309e+01   4.8386000e+02   2.7733018e+01   4.6741273e+02   9.7333455e+00   4.9287636e+02  -2.2010909e-01   5.4900000e+00  -8.0046545e+00   6.0032818e+02  -1.2958073e+01   2.7982909e+02   9.1409127e+01   4.2220727e+02   3.3111600e+01   4.4678727e+02   1.9324291e+01   3.6444727e+02   4.7513309e+01   6.5958545e+02  -1.7678655e+01   8.3181909e+02   3.7398109e+01   6.2551182e+02  -7.6473673e+01   3.6086818e+02   1.0996000e+01   2.8239182e+02   1.2915502e+02   3.7377091e+02   1.5788327e+01   3.7099182e+02   1.0283382e+01   1.7472727e+02  -1.2520182e+02   4.0765909e+02   1.3419091e+01   2.2539091e+02   1.1832418e+02   9.5402545e+02  -1.2029455e+00   2.8148818e+02   1.0490945e+01   2.7744091e+02   3.5105636e+01   2.6438455e+02  -2.6491673e+01   5.5957455e+02   1.4788582e+01   2.6682727e+01   2.3481538e+02   3.5031364e+02   3.1795855e+02   4.3289727e+02   2.6573091e+00   3.6574000e+02  -1.9266473e+01   3.6847273e+02   1.6369455e+01   4.9474545e+02   2.9522491e+02   3.7211091e+02  -2.0062509e+01
   7.8485636e+02   4.0291491e+01   2.8435000e+02   2.0265455e+00   5.5713727e+02  -2.3775527e+01   3.2960000e+02  -2.8198909e+01   6.4510182e+02   3.0182182e+00   6.1812364e+02  -7.8048073e+01   3.8936182e+02  -8.8071273e+00   5.2008182e+02  -6.1642000e+01   3.9064636e+02   2.1030109e+01   2.8599909e+02  -1.6159927e+01   3.5187091e+02   1.6458509e+01   2.8493182e+02   1.8060000e+01   3.6490545e+02   1.1584727e+00   2.4688818e+02   2.0477127e+01   5.0213182e+02   1.9833091e+01   3.3613000e+02  -3.1343127e+01   3.3045727e+02   4.4190691e+01   5.5697273e+01   3.0549149e+02   4.4852636e+02  -5.5745455e-02   3.9687091e+02   3.0197600e+01   6.7893000e+02   1.8786509e+01   4.6953000e+02   2.3549418e+01   4.3808273e+02   1.4189745e+01   6.3210636e+02  -6.4685091e+00   1.5270000e+01   7.6529455e+00   6.0709818e+02   2.2720327e+01   2.7237909e+02   1.0767513e+02   3.8487727e+02   5.5380000e+00   3.5967727e+02   3.7743091e+01   3.8477727e+02   2.3546909e+01   6.3958545e+02  -2.0968655e+01   8.8470909e+02   5.2716909e+01   6.5562182e+02  -8.9772473e+01   3.7442818e+02   2.0911200e+01   3.2372182e+02   1.9151862e+02   4.5277091e+02  -7.4116727e+00   3.9865182e+02  -2.4489418e+01   1.8594727e+02  -7.8769418e+01   3.7431909e+02  -1.3583709e+01   2.7428091e+02   1.0896298e+02   8.4480545e+02  -1.8355345e+01   2.4103818e+02   8.3969455e+00   3.9033091e+02   7.2184436e+01   2.7982455e+02   9.0531273e+00   5.8724455e+02  -3.4865018e+01   2.5462727e+01   4.6791298e+02   2.6753364e+02   3.2780095e+02   3.9789727e+02  -1.4432691e+01   3.4774000e+02   4.0613527e+01   3.9392273e+02   1.1134545e+00   3.5652545e+02   2.0051251e+02   4.6900091e+02   2.8186291e+01
   9.3074636e+02   7.3029091e-01   3.4058000e+02  -8.4718545e+00   5.8591727e+02   2.1482073e+01   3.1893000e+02  -3.3455309e+01   5.4365182e+02   3.0242182e+00   4.9579364e+02  -6.1371673e+01   2.8692182e+02  -1.0831927e+01   5.6408182e+02  -1.2392000e+01   4.4386636e+02  -9.5574909e+00   3.5732909e+02  -6.4263273e+00   4.0542091e+02  -1.1654909e+00   3.4093182e+02   2.1360000e+01   4.0457545e+02  -1.7125127e+01   3.9410818e+02   2.5929527e+01   6.2402182e+02   1.3961891e+01   4.3180000e+02  -2.6666727e+01   3.1267727e+02  -4.6069091e+00   3.8367273e+01   3.4765789e+02   4.8741636e+02   5.0173055e+01   4.4531091e+02   1.5662400e+01   5.6493000e+02   2.6796509e+01   4.7197000e+02   3.2574218e+01   4.9130273e+02  -2.2067855e+01   5.2632636e+02   2.0443891e+01   3.7490000e+01  -2.3784655e+01   4.5398818e+02   1.4639127e+01   2.8226909e+02   1.1532393e+02   3.4598727e+02   2.6539200e+01   4.9045727e+02   1.9060691e+01   3.6999727e+02   2.5729309e+01   6.9691545e+02   7.6749455e+00   8.8503909e+02   1.2030509e+01   5.7440182e+02  -8.7054873e+01   3.8931818e+02  -8.8300000e+00   3.1128182e+02   2.0851382e+02   4.9899091e+02   3.7330727e+01   3.4865182e+02  -1.9709418e+01   1.9339727e+02  -7.5135418e+01   3.5676909e+02   2.9270291e+01   2.0462091e+02   1.1209578e+02   7.8147545e+02  -9.1689455e+00   2.6492818e+02  -8.5425455e-01   3.8767091e+02   4.9507236e+01   2.7871455e+02  -2.2198073e+01   5.0179455e+02  -2.8479018e+01   2.4912727e+01   3.5395698e+02   3.0064364e+02   1.7648215e+02   4.5345727e+02  -2.0757491e+01   3.3218000e+02   3.0783273e+00   4.8269273e+02   3.4121855e+01   3.2219545e+02   2.8413891e+02   4.1978091e+02   3.4389091e-01
   7.5007636e+02   4.6338909e+00   3.3169000e+02  -2.7606545e+00   4.2413727e+02  -2.3915527e+01   2.5071000e+02  -6.1077091e+00   5.0932182e+02   1.6770618e+01   5.3179364e+02  -7.0471673e+01   2.8647182e+02  -5.2459273e+00   5.6074182e+02  -2.4784800e+01   3.5275636e+02  -3.7186909e+00   3.2721909e+02  -3.8457527e+01   4.8642091e+02   2.4694509e+01   3.0726182e+02  -1.1946400e+01   3.1257545e+02   2.8344873e+01   4.1188818e+02   2.0057127e+01   6.4135182e+02   3.1025491e+01   3.8024000e+02  -2.3541927e+01   2.7711727e+02  -1.0652109e+01   9.8247273e+01   3.8342749e+02   4.9741636e+02   2.6373055e+01   4.5953091e+02   4.0748000e+00   5.8148000e+02   5.4472509e+01   4.6286000e+02   2.4193018e+01   4.5797273e+02   1.9818545e+01   5.8776636e+02  -4.1811309e+01   6.2700000e+00  -1.1397055e+01   3.9087818e+02  -3.4312073e+01   2.6415909e+02   1.0599273e+02   4.5032727e+02   2.6422000e+01   5.5989727e+02   5.8354909e+00   3.4555727e+02   3.9244509e+01   6.4447545e+02  -2.5579855e+01   7.9014909e+02   3.4391709e+01   5.7396182e+02  -6.8129673e+01   3.7375818e+02   7.9648000e+00   3.1750182e+02   1.6934622e+02   4.5399091e+02   8.2607273e+00   4.0577182e+02  -2.9389018e+01   1.9194727e+02  -1.0446942e+02   3.5498909e+02   3.5292691e+01   2.4484091e+02   1.1520818e+02   8.7280545e+02   2.3184655e+01   2.6503818e+02   3.2569455e+00   4.3078091e+02  -9.8315636e+00   2.4460455e+02   1.9807273e+00   4.5746455e+02   1.4737382e+01   1.1132727e+01   2.5405938e+02   2.7420364e+02   2.9548735e+02   4.3011727e+02  -2.6560291e+01   4.5552000e+02   2.6321127e+01   5.6447273e+02   2.7799455e+01   3.6319545e+02   3.9774891e+02   4.3700091e+02   1.2416291e+01
   7.4818636e+02   5.3895091e+01   2.8424000e+02   4.7053455e+00   4.8758727e+02   2.7348473e+01   2.9882000e+02  -2.2865091e+00   5.9332182e+02   4.3380618e+01   5.0256364e+02  -1.1302327e+02   2.6125182e+02   1.3111673e+01   5.2797182e+02  -3.1503200e+01   3.8186636e+02  -9.3774909e+00   3.0832909e+02  -3.5946327e+01   3.9276091e+02   4.4073091e+00   3.4359182e+02   9.2720000e-01   3.2890545e+02   1.4268473e+01   3.4366818e+02   1.1294727e+01   5.8369182e+02   1.0968291e+01   4.0613000e+02  -2.2723127e+01   3.1178727e+02  -4.8757091e+00   7.0137273e+01   3.2744629e+02   5.3763636e+02   2.1554545e+00   4.5709091e+02   1.4160000e+01   7.8715000e+02  -1.3210909e+00   4.6797000e+02   2.4004218e+01   4.3163273e+02   1.7705745e+01   6.0010636e+02   1.5201491e+01   7.7200000e+00   4.5969455e+00   6.1598818e+02  -8.6508727e+00   2.7582909e+02   9.8059127e+01   3.8243727e+02   2.9963200e+01   3.7011727e+02   2.7567891e+01   3.2566727e+02   3.4395709e+01   6.5980545e+02  -9.1362545e+00   9.0381909e+02   1.2188109e+01   4.7985182e+02  -8.3490873e+01   3.6053818e+02  -6.0876000e+00   3.2361182e+02   2.1341742e+02   4.4799091e+02  -9.8092727e+00   3.3543182e+02  -6.5418182e+00   2.4850727e+02  -1.0354422e+02   3.6609909e+02   2.5633891e+01   2.4406091e+02   1.1150058e+02   8.7214545e+02  -3.1542545e+01   2.1248818e+02  -1.8879055e+01   3.4011091e+02   4.6652036e+01   2.6749455e+02  -2.9520473e+01   4.3913455e+02  -9.2462182e+00   1.6242727e+01   3.3754058e+02   2.2353364e+02   3.3265095e+02   3.6045727e+02  -5.6574909e+00   3.9196000e+02   1.2855927e+01   5.1947273e+02  -1.9380545e+01   5.6130545e+02   4.1857011e+02   3.6411091e+02  -1.3982509e+01
   8.2596636e+02   4.6892691e+01   2.9147000e+02  -5.3130545e+00   5.4658727e+02  -1.8041527e+01   2.6393000e+02   4.9446909e+00   6.6754182e+02   2.6113018e+01   5.1256364e+02  -6.5383273e+01   3.2114182e+02  -9.5695273e+00   3.8563182e+02  -2.2666000e+01   3.3553636e+02   1.0888909e+01   3.5532909e+02  -2.1156327e+01   3.4487091e+02   1.8458509e+01   3.1482182e+02   1.9338800e+01   2.6390545e+02   1.4684727e+00   4.7421818e+02   2.5630727e+01   6.3257182e+02   2.9507891e+01   3.8047000e+02  -1.3000327e+01   2.8256727e+02  -2.2198109e+01   7.9697273e+01   3.4257149e+02   4.6541636e+02   7.3153055e+01   4.9942091e+02  -6.2264000e+00   6.0893000e+02  -2.1833491e+01   5.1519000e+02   4.5676618e+01   5.4552273e+02   2.2364545e+01   6.1832636e+02  -8.1461091e+00   2.9400000e+00   6.6393455e+00   4.8420818e+02   1.5671527e+01   2.6949909e+02   8.3685527e+01   3.9209727e+02   2.0960400e+01   3.5378727e+02   3.3874291e+01   3.1655727e+02  -1.4545491e+01   5.9791545e+02  -1.2950545e+00   8.4625909e+02   1.7682909e+01   7.2829182e+02  -4.4926073e+01   3.1975818e+02  -4.3752000e+00   3.0706182e+02   2.0851142e+02   4.2132091e+02   5.8743273e+00   3.9099182e+02  -4.4986618e+01   2.3850727e+02  -9.9854218e+01   4.4365909e+02  -3.5709091e+00   2.3873091e+02   7.8476982e+01   8.3836545e+02   1.2279855e+01   2.7303818e+02  -8.5030545e+00   3.7322091e+02   1.4773236e+01   2.3716455e+02  -9.8740727e+00   4.2702455e+02   1.9952582e+01   3.4462727e+01   3.5974298e+02   3.5187364e+02   4.5927375e+02   4.8156727e+02   2.9937091e+00   3.6140000e+02  -1.6259273e+01   5.0625273e+02   6.3470545e+00   6.4463545e+02   5.4001371e+02   3.7755091e+02  -4.3877091e+00
   6.8718636e+02   4.0445091e+01   3.2302000e+02   7.1629455e+00   5.8125727e+02   3.9634873e+01   2.3660000e+02   4.1351091e+01   6.0077182e+02  -2.3765382e+01   4.6668364e+02  -8.4932873e+01   2.7759182e+02   9.9144727e+00   3.7841182e+02  -3.7538400e+01   3.7631636e+02   2.6176509e+01   3.6377909e+02  -2.0712327e+01   3.0087091e+02   7.0885091e+00   2.3959182e+02   3.1687200e+01   3.6135545e+02   4.3324727e+00   3.7744818e+02  -8.8476727e+00   5.3524182e+02  -2.7045709e+01   3.1502000e+02  -3.2434327e+01   2.7456727e+02  -1.2668109e+01   5.5807273e+01   3.4971269e+02   3.8630636e+02   1.9591855e+01   4.2087091e+02   6.5167600e+01   5.6393000e+02   9.8650909e-01   4.8841000e+02   3.3259018e+01   4.6363273e+02   8.0357455e+00   6.4165636e+02  -4.8452509e+01   3.2610000e+01  -1.2174255e+01   4.5943818e+02   3.1653127e+01   2.5526909e+02   1.1537393e+02   4.0109727e+02   1.3040000e-01   3.0500727e+02   2.8666691e+01   3.6877727e+02   1.9826909e+01   6.7102545e+02  -4.2538545e+00   7.9814909e+02   5.1091709e+01   6.9918182e+02  -9.2147273e+01   3.9008818e+02  -1.9341600e+01   3.3861182e+02   2.1321742e+02   4.7777091e+02   4.3248327e+01   4.1899182e+02   2.5993382e+01   2.0783727e+02  -8.8290618e+01   4.9154909e+02   1.7078909e+00   1.8506091e+02   7.4440582e+01   8.8602545e+02  -1.4762945e+01   2.3725818e+02   2.7589345e+01   3.3711091e+02   4.3332036e+01   2.4816455e+02  -1.4140727e+00   4.8079455e+02  -3.1290182e+00   3.6022727e+01   3.2106818e+02   3.5231364e+02   2.2334855e+02   4.9089727e+02   1.5127309e+01   3.7529000e+02   2.0519527e+01   5.4503273e+02   9.3546545e+00   3.8952545e+02   4.7875251e+02   3.1378091e+02   2.2603891e+01
   7.2774636e+02  -5.1397091e+00   3.6335000e+02   4.6486545e+01   6.2758727e+02  -1.1071527e+01   2.1748000e+02  -1.7793091e+00   6.7688182e+02   1.1475818e+01   4.6845364e+02  -7.7074473e+01   2.7681182e+02   2.2976873e+01   3.9652182e+02  -2.3207200e+01   4.0797636e+02  -9.0262909e+00   3.5510909e+02  -6.3587273e+00   3.8998091e+02   1.5959709e+01   3.7304182e+02   7.6812000e+00   3.4279545e+02  -2.4402727e+01   2.8899818e+02   7.5583273e+00   3.7102182e+02  -2.1238109e+01   4.1224000e+02  -3.6881927e+01   3.0600727e+02   4.1466909e+00   8.1027273e+01   5.1102509e+02   3.7585636e+02   4.1207855e+01   4.6287091e+02   1.3917600e+01   5.6148000e+02   2.2962509e+01   5.2153000e+02   1.7609418e+01   4.6508273e+02   1.2919745e+01   7.0132636e+02   1.9213891e+01   2.2700000e+00  -2.1870545e+00   5.5243818e+02   9.6531273e+00   2.5304909e+02   9.0111527e+01   3.6443727e+02   3.8623200e+01   3.6934727e+02   1.2859491e+01   3.6633727e+02   6.0221091e+00   4.8847545e+02   3.0120145e+01   8.6781909e+02   1.2738109e+01   6.0396182e+02  -7.2639673e+01   2.8986818e+02  -1.9840000e+00   4.1850182e+02   2.0037622e+02   4.7843091e+02  -7.8044727e+00   4.2010182e+02  -1.4645418e+01   1.9327727e+02  -1.1168582e+02   4.3520909e+02  -1.4234909e+01   4.2428091e+02   1.3119298e+02   9.1680545e+02  -8.8853455e+00   2.7192818e+02   2.0145745e+01   4.1356091e+02   5.4996036e+01   2.7427455e+02  -3.5028727e+00   4.4468455e+02   1.0897818e+00   1.2352727e+01   3.6374178e+02   3.1475364e+02   2.7213335e+02   4.0067727e+02   4.7949091e+00   3.6485000e+02   4.2804727e+01   4.4103273e+02   5.6465455e-01   3.2741545e+02   3.7050131e+02   3.7644091e+02  -3.2989091e+00
   7.1107636e+02   4.5338909e+00   3.1035000e+02   4.6165455e+00   5.7158727e+02   5.2884727e+00   3.4660000e+02  -5.3289091e+00   6.4254182e+02   9.2230182e+00   5.5401364e+02  -1.0569927e+02   3.1247182e+02  -3.0959273e+00   4.7830182e+02  -2.5969600e+01   4.0042636e+02  -6.9722909e+00   4.1366909e+02  -3.2635273e+00   3.5842091e+02  -6.8454909e+00   2.9093182e+02  -2.0800000e+00   3.3402545e+02  -2.0591127e+01   3.8021818e+02   3.5907273e+00   6.0602182e+02   2.5401891e+01   3.8869000e+02  -6.4379273e+00   3.0489727e+02   2.5675491e+01   7.2917273e+01   3.4689389e+02   4.8263636e+02   5.6555455e+01   4.4853091e+02   1.1844800e+01   6.1004000e+02   2.8967709e+01   4.9786000e+02   4.3173018e+01   4.4008273e+02   1.6359745e+01   5.2943636e+02  -7.2549091e+00   2.1830000e+01  -1.2201855e+01   5.5809818e+02   5.0903273e+00   3.0704909e+02   9.7901527e+01   3.7020727e+02   3.2271600e+01   3.6678727e+02   1.8724291e+01   3.5033727e+02   3.1082109e+01   7.1258545e+02  -1.4918655e+01   8.5725909e+02   6.4472909e+01   6.3729182e+02  -7.9646073e+01   3.8431818e+02   1.2570000e+01   3.7395182e+02   2.7283022e+02   5.0543091e+02   3.5035527e+01   2.9299182e+02  -1.1926618e+01   1.8583727e+02  -9.8310618e+01   3.8698909e+02   3.1402691e+01   2.8562091e+02   1.0183578e+02   8.4014545e+02  -2.2422545e+01   2.5548818e+02   2.7680945e+01   4.1589091e+02   5.1919636e+01   2.2182455e+02  -4.3536873e+01   4.7657455e+02   2.7648582e+01   2.5022727e+01   3.8416818e+02   2.9720364e+02   2.3564735e+02   3.7723727e+02  -1.2329891e+01   3.5696000e+02   1.3875927e+01   4.1858273e+02   4.4706545e+00   3.2185545e+02   3.3750611e+02   5.1578091e+02  -1.3361091e+00
   9.0652636e+02   8.6678909e+00   3.1791000e+02   2.9017455e+00   4.5369727e+02   6.6499673e+01   4.1560000e+02   1.1481091e+01   6.0577182e+02   2.4946182e+00   5.0390364e+02  -1.2624047e+02   2.4303182e+02   1.5119273e+01   5.1697182e+02  -3.2832000e+00   4.0742636e+02   2.7357709e+01   4.1499909e+02  -5.1259927e+01   3.3342091e+02   1.0704509e+01   3.1382182e+02   1.9978800e+01   2.9213545e+02   2.3540073e+01   3.7988818e+02   9.3971273e+00   4.8335182e+02  -7.0045091e+00   4.8869000e+02  -3.2877927e+01   3.3267727e+02  -1.6436909e+01   6.9587273e+01   3.5605029e+02   4.4541636e+02   2.5753055e+01   3.6876091e+02   1.3116400e+01   7.2871000e+02   4.2441091e+00   4.7697000e+02   2.8514218e+01   4.4830273e+02   7.9221455e+00   5.5687636e+02  -1.9230109e+01   8.3000000e-01  -1.8191855e+01   5.8165818e+02   2.9645527e+01   2.8104909e+02   1.2209153e+02   4.2843727e+02  -1.2386800e+01   3.2622727e+02   2.1529091e+01   3.0799727e+02   3.4919309e+01   6.2925545e+02  -1.3362255e+01   7.8292909e+02   1.7749309e+01   5.8640182e+02  -4.3014873e+01   3.9642818e+02  -1.3618800e+01   4.3428182e+02   2.1678382e+02   4.7277091e+02   2.1538327e+01   3.7743182e+02  -2.2901818e+01   1.7983727e+02  -7.9720618e+01   3.1554909e+02   1.2677891e+01   2.0973091e+02   1.2768698e+02   6.7214545e+02  -2.8872545e+01   2.8459818e+02   3.0221455e+00   4.2278091e+02   9.1808436e+01   1.8671455e+02  -1.5388073e+01   5.3257455e+02   1.7948582e+01   1.9022727e+01   4.7709818e+02   2.5209364e+02   2.8636615e+02   4.0734727e+02  -7.3869091e-01   4.6174000e+02   4.9435273e+00   3.9869273e+02   3.0281855e+01   4.7430545e+02   2.9809011e+02   4.8455091e+02  -1.7387709e+01
   9.2152636e+02   2.5697891e+01   3.1647000e+02  -1.5983055e+01   4.4258727e+02   4.4984727e+00   2.8637000e+02  -1.6180509e+01   5.4399182e+02   1.8777018e+01   5.1568364e+02  -7.8742873e+01   3.0781182e+02   3.8268727e+00   3.9397182e+02  -1.6003200e+01   2.9520636e+02   1.0988531e+02   3.8154909e+02  -1.0803927e+01   2.8920091e+02  -5.8678909e+00   3.2826182e+02   2.8823600e+01   2.8357545e+02   2.6334873e+01   3.4977818e+02   1.4915927e+01   4.7969182e+02   1.3958291e+01   3.4758000e+02  -2.3479127e+01   2.9611727e+02   1.0267891e+01   5.7027273e+01   4.4672509e+02   5.0052636e+02   1.2344255e+01   4.6942091e+02   1.4503600e+01   9.3548000e+02  -1.0627491e+01   5.0041000e+02   2.8639018e+01   4.7974273e+02  -1.2703055e+01   5.2532636e+02   1.0963891e+01  -7.2800000e+00  -9.4230545e+00   4.6487818e+02   1.7547927e+01   2.4804909e+02   1.4862153e+02   3.9620727e+02   2.3861600e+01   3.5300727e+02   3.7936691e+01   4.0533727e+02   9.1321091e+00   7.2414545e+02  -2.6953455e+01   8.5970909e+02   1.5276909e+01   6.3862182e+02  -1.7082473e+01   3.9242818e+02   1.1471200e+01   3.9628182e+02   1.3726382e+02   4.3199091e+02   9.9107273e+00   4.0343182e+02  -1.7981818e+01   1.6939727e+02  -6.9325418e+01   2.8054909e+02   7.6978909e+00   1.4284091e+02   1.2247818e+02   8.0347545e+02  -2.6158945e+01   2.9603818e+02  -1.1305455e-01   4.2722091e+02   1.2123236e+01   1.9971455e+02  -1.0988073e+01   4.3190455e+02   6.5621818e+00   1.7462727e+01   4.2677298e+02   2.9431364e+02   2.9665855e+02   3.7245727e+02  -3.3974909e+00   4.1007000e+02  -1.8592873e+01   4.9114273e+02   1.9445855e+01   4.3041545e+02   4.3415131e+02   4.1078091e+02  -5.1561091e+00
   7.1663636e+02  -7.3609091e+00   3.3313000e+02  -1.8095855e+01   5.2658727e+02   1.7008473e+01   2.7048000e+02  -8.6893091e+00   6.1154182e+02   2.1483018e+01   4.9101364e+02  -5.9769273e+01   3.4914182e+02  -2.9527273e-02   4.8752182e+02  -2.8597200e+01   2.7631636e+02   8.9176509e+01   4.0588909e+02  -1.4971127e+01   3.2676091e+02   2.1797309e+01   3.0848182e+02   4.0736000e+01   3.8879545e+02  -1.9522727e+01   3.0155818e+02   2.5103527e+01   5.1802182e+02   1.2781891e+01   3.7191000e+02  -3.1315527e+01   2.9845727e+02  -1.7919309e+01   5.2137273e+01   3.4733629e+02   4.6296636e+02   5.3789055e+01   4.5476091e+02  -2.5093600e+01   6.2148000e+02   4.3822509e+01   4.8886000e+02   2.1003018e+01   4.9730273e+02   1.6672145e+01   6.2487636e+02  -1.4220109e+01   3.9400000e+00  -2.0210655e+01   4.0254818e+02  -1.3556727e+00   2.9860909e+02   2.1057673e+02   3.5965727e+02   2.1445600e+01   3.0222727e+02   1.2119091e+01   3.4533727e+02   4.3262109e+01   5.7380545e+02  -1.0036255e+01   7.8536909e+02   3.5334109e+01   5.8274182e+02  -5.4832073e+01   3.3664818e+02  -2.9564000e+00   3.6395182e+02   2.3419022e+02   4.3255091e+02   6.7559273e+00   3.9888182e+02   8.1621818e+00   1.9983727e+02  -9.0540618e+01   4.8931909e+02   2.8106291e+01   1.9950091e+02   1.0150538e+02   9.1758545e+02   9.1622545e+00   2.5548818e+02   9.3509455e+00   3.8778091e+02   9.0584364e+00   2.3549455e+02  -4.5850473e+01   3.9424455e+02   2.0149818e+00   3.2572727e+01   3.4723418e+02   3.7809364e+02   3.9561615e+02   3.6923727e+02  -9.7998909e+00   4.2929000e+02   1.7595273e+00   4.9014273e+02   1.1525855e+01   6.5830545e+02   1.2492011e+02   3.8400091e+02  -7.9037091e+00
   7.0885636e+02   8.3714909e+00   3.4824000e+02  -1.6084655e+01   6.2802727e+02   3.1223273e+01   3.0082000e+02   3.3349091e-01   6.8999182e+02   2.7977018e+01   4.3912364e+02  -5.9168073e+01   2.9981182e+02   4.3568727e+00   4.7974182e+02   1.1025200e+01   3.3642636e+02   1.0758771e+02   3.3699909e+02  -2.7909927e+01   4.7431091e+02   7.3103309e+01   3.2793182e+02   2.1740000e+01   2.9990545e+02   4.6984727e+00   3.3821818e+02   1.7510727e+01   4.1180182e+02   1.9059491e+01   4.2635000e+02  -1.6120727e+01   2.8111727e+02  -9.7210909e-01   7.1917273e+01   3.6142389e+02   3.4341636e+02   2.8353055e+01   3.8153091e+02   1.5424800e+01   6.6982000e+02   2.2065309e+01   5.4319000e+02  -9.7833818e+00   4.7508273e+02  -4.4402545e+00   6.1165636e+02  -2.2722509e+01   1.5380000e+01   7.4241455e+00   6.6254818e+02  -1.6045673e+01   2.5371909e+02   9.1387927e+01   3.9043727e+02  -4.1676800e+01   2.4156727e+02   1.0741891e+01   4.2355727e+02   5.4674509e+01   7.0080545e+02   2.6133745e+01   8.8636909e+02   9.4741091e+00   6.4151182e+02  -6.6093673e+01   3.7197818e+02  -2.2280000e-01   3.5117182e+02   1.5032262e+02   4.2377091e+02  -6.4316727e+00   3.8732182e+02  -1.1913018e+01   1.9183727e+02  -8.4900618e+01   4.1554909e+02   1.0007891e+01   2.4284091e+02   1.1003818e+02   9.3625545e+02   4.1086545e+00   2.7214818e+02  -6.3118545e+00   3.5756091e+02   1.4916036e+01   1.8727455e+02   5.6712727e-01   5.0079455e+02  -5.6190182e+00   4.4462727e+01   3.9194298e+02   3.5564364e+02   3.2675215e+02   2.8167727e+02   5.3149091e+00   3.5718000e+02  -6.6916727e+00   5.2236273e+02  -3.9611745e+01   7.1952545e+02   8.3525091e+00   3.4444091e+02  -1.6289091e+00
   7.7807636e+02   4.4723891e+01   3.4947000e+02  -1.4293055e+01   5.8736727e+02  -1.3853927e+01   3.2126000e+02  -3.3017091e+00   6.0354182e+02   1.3013018e+01   5.4912364e+02  -7.5078073e+01   2.9003182e+02   3.0469273e+01   3.5552182e+02   1.1402800e+01   3.7253636e+02   1.5614891e+02   3.5577909e+02  -8.4123273e+00   3.5331091e+02   1.2113309e+01   3.2148182e+02   1.2366000e+01   3.5046545e+02   2.5423673e+01   3.9666818e+02   9.7247273e+00   4.3702182e+02  -5.8481091e+00   3.7858000e+02  -4.7299127e+01   2.5834727e+02   3.5094909e+00   6.8367273e+01   3.3247789e+02   4.1896636e+02   2.7590545e+00   4.7231091e+02   2.7162400e+01   6.5382000e+02   5.0465309e+01   4.8375000e+02   4.9301818e+01   4.1930273e+02   8.0221455e+00   6.5654636e+02   5.4662909e+00   2.1830000e+01   3.5814545e-01   4.6232818e+02   3.2861927e+01   2.4493909e+02   1.3220033e+02   3.7509727e+02  -1.1119600e+01   3.3178727e+02   2.3084291e+01   3.5221727e+02   4.5821709e+01   5.7302545e+02   2.1026145e+01   8.8703909e+02  -5.0194909e+00   7.0151182e+02  -1.8893673e+01   3.6164818e+02   1.2603600e+01   3.1661182e+02   2.0963742e+02   4.9588091e+02   1.4689527e+01   3.8821182e+02  -1.2094218e+01   1.7372727e+02  -9.4671818e+01   3.6531909e+02   2.4356291e+01   3.9862091e+02   1.1379578e+02   8.5402545e+02   1.2137055e+01   2.1603818e+02  -5.1630545e+00   4.3289091e+02   2.2559636e+01   2.4571455e+02   7.3319273e+00   5.3168455e+02  -2.4760218e+01  -4.2727273e-01   4.1153418e+02   2.1020364e+02   3.7082735e+02   2.9289727e+02   2.5307309e+01   3.7063000e+02   4.5672327e+01   4.3925273e+02  -1.6512945e+01   6.3341545e+02   9.1130909e-01   4.4555091e+02  -1.2267709e+01
   8.1985636e+02   2.5491491e+01   3.1213000e+02  -1.1635855e+01   5.4047727e+02  -3.2227273e+00   2.4182000e+02   1.8234909e+00   6.0032182e+02   2.2150618e+01   6.0756364e+02  -5.9313273e+01   2.5936182e+02   1.9372873e+01   4.7986182e+02  -2.5764400e+01   3.7620636e+02   6.8075309e+01   3.2643909e+02  -5.2505127e+01   3.2420091e+02   4.7821091e+00   3.7571182e+02   3.5797600e+01   2.7535545e+02  -2.5337527e+01   3.2688818e+02   1.9197127e+01   5.1824182e+02  -1.8125709e+01   3.4902000e+02  -1.2704327e+01   3.2467727e+02  -7.9069091e+00   7.7477273e+01   4.3208909e+02   4.6274636e+02   5.7586655e+01   4.1565091e+02   3.5255200e+01   6.7515000e+02  -1.3021091e+01   4.4164000e+02   3.2670618e+01   4.1041273e+02  -1.0156655e+01   6.5154636e+02  -2.5913709e+01  -7.1700000e+00   6.2281455e+00   2.9632818e+02  -5.5280727e+00   1.2960909e+02   1.5275673e+02   3.7787727e+02   5.2180000e+00   3.1456727e+02   3.4011891e+01   3.8744727e+02   3.9333309e+01   6.4314545e+02  -6.3634545e+00   8.4070909e+02   3.3456909e+01   6.0651182e+02  -7.4953673e+01   3.7319818e+02   3.4459600e+01   3.5595182e+02   1.6071022e+02   3.1243091e+02  -1.8744473e+01   3.5699182e+02   5.0633818e+00   1.6883727e+02  -1.1217062e+02   3.9631909e+02   7.5462909e+00   1.9150091e+02   1.3881538e+02   9.9691545e+02  -1.1744145e+01   2.7892818e+02   3.1457455e+00   4.6889091e+02   1.5119636e+01   2.2571455e+02   1.0151927e+01   5.9313455e+02   1.7737818e+00   3.9912727e+01   4.1897698e+02   1.7831364e+02   2.1448855e+02   4.9367727e+02   1.0464909e+01   4.3596000e+02   2.4225927e+01   3.2847273e+02   1.1789455e+01   6.0607545e+02  -9.1214909e+00   4.9733091e+02  -7.6401091e+00
   7.2785636e+02   2.7191491e+01   3.3535000e+02  -2.1943455e+01   5.0813727e+02   2.4924473e+01   2.5215000e+02   2.3337091e+01   6.4521182e+02   1.9559418e+01   5.0856364e+02  -1.0728327e+02   3.4114182e+02  -2.6195273e+00   4.5441182e+02  -3.8728400e+01   3.7420636e+02   5.8235309e+01   2.7421909e+02  -3.4437527e+01   3.1064091e+02  -1.8583091e+01   3.6648182e+02   2.9766000e+01   3.2890545e+02   3.3784727e+00   3.0777818e+02  -9.9440727e+00   5.2424182e+02   1.2064291e+01   3.3791000e+02  -1.1265527e+01   2.9823727e+02   2.0878291e+01   5.4697273e+01   4.0302149e+02   4.5763636e+02   1.9775455e+01   4.4542091e+02   5.0983600e+01   5.9915000e+02  -1.1611091e+01   4.5341000e+02   4.1169018e+01   4.8930273e+02   2.5862145e+01   6.6421636e+02  -1.0367309e+01   1.7720000e+01   5.4569455e+00   4.7609818e+02  -5.3496727e+00   1.9482909e+02   1.5587913e+02   4.0376727e+02  -2.5232000e+00   3.0411727e+02   1.0407891e+01   3.7210727e+02   3.6120509e+01   6.1091545e+02   5.8849455e+00   8.5770909e+02   1.3216909e+01   5.8062182e+02  -6.6442473e+01   3.6731818e+02  -2.2900000e+00   3.7339182e+02   1.6809502e+02   4.6377091e+02  -2.0961673e+01   4.0265182e+02  -1.5589418e+01   1.9472727e+02  -1.1569182e+02   4.0109909e+02  -1.2616109e+01   1.9850091e+02   1.0669538e+02   9.5714545e+02   5.8874545e+00   2.7259818e+02   2.1092145e+01   4.6900091e+02   4.1560836e+01   1.9549455e+02  -3.9430473e+01   4.2846455e+02   2.8057382e+01   4.3352727e+01   3.4637178e+02   1.7953364e+02   2.3150095e+02   3.0756727e+02  -2.0316291e+01   4.7929000e+02   3.4309527e+01   3.7058273e+02  -7.6893455e+00   8.4396545e+02   1.9627309e+01   5.4455091e+02  -3.7477091e+00
   7.0796636e+02   3.0332691e+01   3.6858000e+02   5.6281455e+00   5.5747727e+02   9.0872727e+00   3.1015000e+02   1.1587091e+01   6.2354182e+02   1.3293018e+01   4.4656364e+02  -6.4323273e+01   3.3770182e+02   2.4356727e+00   4.5997182e+02  -5.2953200e+01   3.0453636e+02   8.3368909e+01   3.1466909e+02  -1.9035273e+00   3.8676091e+02   4.9973091e+00   2.7348182e+02   2.2646000e+01   3.7390545e+02   2.0438473e+01   3.4033818e+02   4.2311273e+00   4.1757182e+02   4.4597891e+01   4.2835000e+02  -3.0390727e+01   2.9289727e+02  -1.5134509e+01   5.2697273e+01   3.5440149e+02   4.6518636e+02   9.6114545e+00   4.4820091e+02   4.9812000e+00   5.9271000e+02   2.8684109e+01   4.8264000e+02   1.6830618e+01   4.9663273e+02   2.9945745e+01   6.3487636e+02  -3.9101091e+00  -3.9000000e-01   1.5135745e+01   6.8732818e+02   2.5319273e+00   1.6949909e+02   1.3768553e+02   4.0720727e+02  -9.3584000e+00   3.0034727e+02   7.4894909e+00   4.1033727e+02   6.2109091e-02   6.9825545e+02   1.4567745e+01   8.7759909e+02   3.6285709e+01   5.8162182e+02  -4.0742473e+01   3.8653818e+02   2.6124000e+00   4.1172182e+02   1.4991862e+02   4.6821091e+02  -1.8766873e+01   3.8232182e+02   1.9269818e+00   2.3827727e+02  -7.0955818e+01   3.8176909e+02   3.8202909e+00   2.7217091e+02   1.0925178e+02   9.2258545e+02  -9.0774545e-01   2.5759818e+02  -7.5978545e+00   3.7967091e+02  -8.5127636e+00   1.9927455e+02  -3.2062873e+01   3.1779455e+02   1.4910982e+01   1.9462727e+01   3.8594298e+02   2.8853364e+02   4.2445095e+02   3.9089727e+02   1.3797309e+01   4.0096000e+02   1.6915927e+01   4.5158273e+02  -8.2934545e-01   8.0830545e+02   3.4810109e+01   4.7855091e+02   2.4312291e+01
   8.1574636e+02   1.9710291e+01   2.8680000e+02   8.6105455e+00   5.5336727e+02   2.9760727e+00   3.2937000e+02   2.6929491e+01   6.7710182e+02  -8.3217818e+00   4.0368364e+02  -7.1782873e+01   3.0547182e+02   7.7940727e+00   4.1886182e+02  -2.8664400e+01   3.5875636e+02   8.4141309e+01   2.9243909e+02   6.5487273e-01   3.6820091e+02   6.9221091e+00   2.9582182e+02   2.3858800e+01   3.4613545e+02   6.1100727e+00   3.5699818e+02  -1.6101673e+01   4.4035182e+02   6.8854909e+00   3.8824000e+02   6.1580727e+00   2.9356727e+02  -1.0858109e+01   8.3807273e+01   3.9202269e+02   3.8541636e+02   1.1333055e+01   4.0365091e+02   5.6552000e+00   5.7737000e+02   1.6691309e+01   4.3264000e+02   4.9720618e+01   4.5885273e+02   1.4298145e+01   7.1087636e+02  -1.2100109e+01   9.0500000e+00   1.2380545e+01   4.6020818e+02   9.2152727e-01   2.3093909e+02   1.8621033e+02   4.0865727e+02   6.5256000e+00   3.3134727e+02   2.1229491e+01   3.8399727e+02   3.0949309e+01   6.2780545e+02  -8.7962545e+00   8.4859909e+02   1.7945709e+01   5.3340182e+02  -8.6104873e+01   4.0364818e+02  -2.8536400e+01   3.4250182e+02   2.2101622e+02   3.9566091e+02   1.2487127e+01   3.7743182e+02  -1.1218182e+00   2.3561727e+02  -1.2485302e+02   4.3520909e+02   1.6325091e+01   9.5390909e+01   1.0283418e+02   9.8791545e+02  -2.4914145e+01   2.5348818e+02   1.9400945e+01   3.3311091e+02   1.3220364e+00   1.6182455e+02  -1.4176873e+01   3.9679455e+02  -5.0790182e+00   1.4022727e+01   3.0104818e+02   2.8220364e+02   5.3840735e+02   4.3034727e+02   1.0641309e+01   3.3707000e+02   1.4917127e+01   5.2092273e+02   2.4283455e+01   9.9785545e+02   4.0861091e+00   3.5011091e+02   2.3917491e+01
   8.5663636e+02   5.1439091e+01   3.1869000e+02  -4.3050655e+01   6.1158727e+02   2.9868473e+01   4.3693000e+02  -5.3353091e+00   6.4421182e+02  -1.2240582e+01   5.2401364e+02  -8.5299273e+01   3.1514182e+02  -1.0309527e+01   4.4963182e+02  -3.1006000e+01   3.8586636e+02   1.3930251e+02   2.7977909e+02  -9.2223273e+00   3.3809091e+02  -2.8779091e+01   3.3026182e+02   1.5553600e+01   3.6013545e+02  -1.3229927e+01   3.3088818e+02  -8.0128727e+00   4.6746182e+02   6.4866909e+00   3.8102000e+02  -2.4044327e+01   2.8934727e+02   2.1494909e+00   7.9917273e+01   1.8255389e+02   4.3563636e+02   3.6755455e+01   4.5753091e+02   2.5684800e+01   6.2493000e+02   5.0216509e+01   4.7730000e+02   5.3817818e+01   4.3330273e+02   1.5012145e+01   5.5676636e+02  -1.0661309e+01  -6.2000000e-01   1.2924145e+01   5.8876818e+02   1.4416727e+01   2.2437909e+02   9.9065127e+01   3.9498727e+02   1.8619200e+01   3.2267727e+02  -3.8569091e+00   4.2199727e+02   2.0569309e+01   6.5347545e+02  -2.9739855e+01   8.0492909e+02   4.0099309e+01   6.1062182e+02  -5.9282473e+01   3.7586818e+02   1.4026000e+01   2.9817182e+02   2.4367262e+02   5.4032091e+02   1.4464327e+01   3.4110182e+02  -2.4665418e+01   2.9716727e+02  -9.5217018e+01   4.2565909e+02   4.7590909e+00   2.0328091e+02   8.4422982e+01   8.7402545e+02   3.5307055e+01   2.6603818e+02   1.3946945e+01   2.9433091e+02   1.2974436e+01   3.3893455e+02   8.6543273e+00   4.9235455e+02   6.6161818e+00   4.0242727e+01   3.2762058e+02   2.9587364e+02   4.1942375e+02   4.4845727e+02   2.2522509e+01   3.4207000e+02   5.0671273e+00   4.1981273e+02   2.0712255e+01   8.3785545e+02   8.2261091e+00   3.0644091e+02  -1.1138909e+01
   9.1352636e+02   2.3447891e+01   3.0669000e+02   6.2393455e+00   4.4269727e+02   1.5489673e+01   3.7093000e+02   2.1384691e+01   5.8521182e+02   2.2809418e+01   5.4134364e+02  -5.2235673e+01   3.0414182e+02  -2.2099527e+01   4.7763182e+02   1.6340000e+00   3.9920636e+02   1.0323531e+02   4.1199909e+02  -2.8569927e+01   3.0053091e+02   1.7675709e+01   3.2259182e+02  -1.4612800e+01   3.9346545e+02  -6.8963273e+00   3.1788818e+02   3.2917127e+01   4.9513182e+02   2.4833091e+01   3.3347000e+02  -4.1910327e+01   3.3078727e+02  -1.6157091e+00   7.8247273e+01   3.5513749e+02   4.8052636e+02   2.0054255e+01   5.1320091e+02   1.8912000e+00   5.7015000e+02   3.9818909e+01   4.8053000e+02   2.6779418e+01   4.6285273e+02  -2.3518545e+00   4.6221636e+02  -4.3173091e+00   5.2700000e+00  -1.9427055e+01   5.5354818e+02   8.3443273e+00   2.5326909e+02   1.4075393e+02   3.1976727e+02   8.4168000e+00   2.6234727e+02   7.1894909e+00   4.0966727e+02   4.7225709e+01   5.9358545e+02  -1.0288655e+01   8.9736909e+02   1.4814109e+01   5.2140182e+02  -6.6924873e+01   3.6242818e+02   1.4101200e+01   3.2950182e+02   2.3960622e+02   5.0121091e+02   2.8263127e+01   3.4332182e+02  -2.5030182e+00   1.8439727e+02  -1.0086542e+02   3.9342909e+02   8.8749091e-01   4.0673091e+02   1.7270698e+02   1.0129155e+03   4.1535855e+01   2.5781818e+02   8.4945455e+00   4.0289091e+02   1.8509636e+01   2.1649455e+02   1.3339527e+01   5.2490455e+02  -2.4378182e+00  -3.1727273e-01   3.6686538e+02   1.6564364e+02   3.4184215e+02   4.6478727e+02  -1.0553891e+01   3.8340000e+02   1.4980727e+01   3.0214273e+02  -9.7641455e+00   7.3974545e+02  -1.1815091e+01   4.3544091e+02   5.2010909e+00
   6.9607636e+02  -2.0461091e+00   3.6769000e+02  -7.6406545e+00   4.7469727e+02  -1.7960327e+01   3.9226000e+02   1.7348291e+01   6.2332182e+02   2.5406182e+00   4.1856364e+02  -8.8303273e+01   2.8059182e+02  -2.2325527e+01   5.0586182e+02   1.1495600e+01   3.2308636e+02   7.8214909e+01   4.0510909e+02   1.5531273e+01   3.7176091e+02   1.5087309e+01   3.9071182e+02   2.1157600e+01   3.9357545e+02  -1.3551273e+00   2.6844818e+02   3.5202327e+01   5.1113182e+02   2.2230909e+00   4.2191000e+02  -1.7655273e+00   3.1367727e+02  -1.3026909e+01   7.9137273e+01   3.8772629e+02   4.8485636e+02   5.5147855e+01   4.2176091e+02  -2.2343600e+01   6.6982000e+02   3.8453091e+00   4.4764000e+02   3.7630618e+01   4.9163273e+02  -1.0544255e+01   6.5254636e+02  -3.0213709e+01   1.0160000e+01  -8.3782545e+00   4.2432818e+02  -2.6878073e+01   2.4660909e+02   1.2306673e+02   3.4643727e+02   4.6173200e+01   2.6478727e+02   9.6642909e+00   3.4177727e+02   3.4986909e+01   6.7291545e+02   2.7704945e+01   8.3092909e+02  -3.0906909e+00   6.0151182e+02  -6.8663673e+01   3.5453818e+02   6.5024000e+00   3.6584182e+02   1.6658902e+02   4.9788091e+02   1.2199527e+01   3.1243182e+02  -8.9218182e+00   3.0805727e+02  -8.6538218e+01   4.6898909e+02   2.8292691e+01   2.8317091e+02   1.0648178e+02   1.0135855e+03   2.5262255e+01   2.4181818e+02   8.4445455e+00   4.8489091e+02  -5.0363636e-02   2.4238455e+02  -3.6216727e+00   4.5702455e+02  -1.3337418e+01   2.5132727e+01   3.9937938e+02   2.1442364e+02   2.2182975e+02   3.8456727e+02   2.0863709e+01   5.0729000e+02   2.5069527e+01   3.5547273e+02  -9.8105455e+00   7.3330545e+02   1.2590109e+01   3.7311091e+02  -2.7812509e+01
   7.4641636e+02  -4.1330909e-01   3.7169000e+02  -4.9606545e+00   5.3447727e+02  -2.4072727e+01   3.9026000e+02  -5.1709091e-02   6.5288182e+02   1.4065818e+01   4.4623364e+02  -1.0940687e+02   2.9770182e+02   1.9756727e+00   3.7052182e+02  -1.8237200e+01   2.7164636e+02   1.0622011e+02   4.4932909e+02   1.4103673e+01   3.9276091e+02  -1.2482691e+01   2.9137182e+02   2.3664800e+01   3.4002545e+02  -2.0711273e+00   3.4666818e+02   2.3274727e+01   5.0457182e+02   1.8747891e+01   4.1413000e+02   1.1196873e+01   3.1300727e+02  -9.0833091e+00   6.1587273e+01   3.6891029e+02   4.1196636e+02   2.3539055e+01   4.0920091e+02  -1.3448800e+01   6.0315000e+02   1.2628909e+01   4.8364000e+02   3.1200618e+01   4.9463273e+02  -2.5004255e+01   5.2476636e+02   2.7886909e+00  -1.5170000e+01  -1.0241855e+01   6.4665818e+02   5.6755273e+00   2.6504909e+02   1.2081153e+02   3.3654727e+02   6.3964400e+01   3.6934727e+02   3.1969491e+01   3.2533727e+02   5.4972109e+01   4.7958545e+02  -1.1058655e+01   9.6581909e+02   3.4678109e+01   6.7685182e+02  -4.5580873e+01   3.1219818e+02   7.6696000e+00   3.3328182e+02   1.9664382e+02   4.3155091e+02   4.9459273e+00   3.4110182e+02  -1.3555418e+01   3.1183727e+02  -1.2717062e+02   3.7487909e+02   3.4371491e+01   6.9584091e+02   1.4746818e+02   8.8380545e+02  -1.1475345e+01   2.5648818e+02   1.7710945e+01   3.5700091e+02  -1.8259164e+01   2.0605455e+02   7.7247273e+00   3.8957455e+02  -4.2831418e+01   2.9462727e+01   4.0114298e+02   3.2098364e+02   4.0763495e+02   4.5578727e+02  -1.0173891e+01   4.3707000e+02   6.2471273e+00   4.0947273e+02  -1.2020545e+01   9.0574545e+02   4.2349091e+00   2.2855091e+02  -1.0797709e+01
   8.0196636e+02   1.8702691e+01   3.3058000e+02   5.3281455e+00   5.8458727e+02   1.7478473e+01   3.6360000e+02   3.1311091e+01   6.1721182e+02   2.0139418e+01   5.1801364e+02  -5.5929273e+01   3.2147182e+02   3.4404073e+01   4.5719182e+02  -3.3170800e+01   3.3086636e+02   1.2637251e+02   4.1177909e+02   4.2176727e+00   3.7653091e+02   2.0485709e+01   3.3282182e+02  -6.5412000e+00   2.5546545e+02  -4.3063273e+00   4.2066818e+02  -3.1535273e+01   4.6446182e+02  -3.4933091e+00   4.7102000e+02  -1.2024327e+01   3.0911727e+02  -1.5662109e+01   6.0917273e+01   3.4096389e+02   3.4630636e+02   5.8681855e+01   5.7620091e+02   3.2741200e+01   6.3582000e+02   2.9905309e+01   4.9475000e+02   7.1971818e+01   4.0519273e+02   1.8370945e+01   6.0310636e+02   5.2149091e-01   3.7050000e+01  -3.3969455e+01   4.8843818e+02  -8.0068727e+00   7.6609091e+01   1.8188673e+02   3.9432727e+02   4.0782000e+01   4.1211727e+02   2.9767891e+01   3.3744727e+02   2.0453309e+01   5.5614545e+02   2.7156545e+01   8.9347909e+02   3.6125309e+01   5.9107182e+02  -8.5608473e+01   3.6031818e+02   8.4900000e+00   3.7450182e+02   2.1800622e+02   4.1266091e+02   7.3471273e+00   3.3210182e+02   2.5834582e+01   1.9383727e+02  -1.1562062e+02   3.9765909e+02   2.2659091e+01   2.4906091e+02   9.4430582e+01   8.9147545e+02   1.2141055e+01   2.7270818e+02   2.7303345e+01   3.5922091e+02   2.6893236e+01   2.0782455e+02  -1.8636873e+01   3.5790455e+02  -1.4407818e+01   1.1912727e+01   3.3432698e+02   3.3753364e+02   3.9464095e+02   4.0889727e+02   1.1027309e+01   3.7685000e+02  -1.0452727e+00   5.3325273e+02   3.2970545e+00   1.0558555e+03   1.7786109e+01   1.8644091e+02   1.3011091e+01
   8.0085636e+02   2.2351491e+01   3.1858000e+02  -1.4041855e+01   6.2280727e+02   2.5640873e+01   3.3515000e+02  -4.1929091e+00   5.9699182e+02   6.6470182e+00   4.7845364e+02  -6.0764473e+01   3.1914182e+02  -8.0795273e+00   4.0774182e+02   8.9520000e-01   4.1731636e+02   1.1167651e+02   2.6354909e+02   1.0186073e+01   2.8953091e+02   9.9957091e+00   3.3526182e+02   1.7153600e+01   4.0646545e+02  -3.3166327e+01   4.0310818e+02   2.5395273e+00   3.2902182e+02   1.0011891e+01   3.2980000e+02  -3.7506727e+01   3.0923727e+02   4.0218291e+01   7.1807273e+01   4.1531269e+02   4.8530636e+02   5.7341855e+01   4.5009091e+02   5.7200000e+00   5.8671000e+02   3.0944109e+01   4.6330000e+02   3.8278182e+00   4.6041273e+02   4.0334545e-01   5.5821636e+02   2.1442691e+01   2.4830000e+01   2.2008145e+01   4.8998818e+02   2.4429127e+01   2.1060909e+02   1.3939673e+02   3.2809727e+02   3.0804000e+00   2.5234727e+02   4.0439491e+01   3.2833727e+02   4.7842109e+01   6.1447545e+02   2.0930145e+01   7.9736909e+02   4.9044109e+01   6.1596182e+02  -5.5489673e+01   3.7908818e+02  -9.2316000e+00   3.4895182e+02   2.4550022e+02   3.8321091e+02   3.8813127e+01   3.7077182e+02  -1.5149018e+01   2.5150727e+02  -7.8894218e+01   3.6609909e+02   1.8073891e+01   2.2728091e+02   1.3117298e+02   8.9058545e+02   8.7622545e+00   2.9914818e+02   1.3638145e+01   2.6778091e+02   8.7684364e+00   2.6493455e+02  -3.2315673e+01   4.3568455e+02  -1.7520218e+01   4.1327273e+00   3.6561938e+02   4.1342364e+02   1.9423975e+02   4.5489727e+02  -3.4326909e+00   3.3218000e+02   1.3083273e+00   4.7247273e+02  -2.3905455e+00   9.3841545e+02   9.0713091e+00   1.8633091e+02  -4.8701091e+00
   7.8230636e+02   1.7055491e+01   2.9424000e+02  -1.8764655e+01   5.3325727e+02  -9.3051273e+00   2.3560000e+02   4.3210909e+00   5.7577182e+02   5.6564618e+01   5.1712364e+02  -7.6298073e+01   3.9092182e+02  -1.1601927e+01   4.1097182e+02   3.7468000e+00   4.3731636e+02   1.1274651e+02   2.2310909e+02  -2.3578727e+01   3.5942091e+02   3.5074509e+01   3.0948182e+02   2.2326000e+01   3.7968545e+02   3.3866073e+01   2.7377818e+02  -2.1444073e+01   3.8969182e+02   2.6048291e+01   4.2602000e+02  -3.0314327e+01   3.0089727e+02   2.4885491e+01   1.0258727e+02   3.5830029e+02   5.2174636e+02   3.8426655e+01   5.3442091e+02   1.3643600e+01   6.3182000e+02   3.6225309e+01   4.8886000e+02  -9.3269818e+00   4.8185273e+02   2.3908145e+01   5.2998636e+02   3.8701091e+01   4.1600000e+00   3.1771745e+01   3.6320818e+02  -2.1208473e+01   1.9993909e+02   1.3836033e+02   3.5998727e+02  -3.3508000e+00   3.3300727e+02  -4.9033091e+00   3.6444727e+02   1.7063309e+01   6.6780545e+02  -2.2666255e+01   9.0414909e+02   1.6051709e+01   6.3418182e+02  -6.5727273e+01   3.4486818e+02  -4.9440000e+00   3.6150182e+02   2.2671622e+02   4.7677091e+02   3.5108327e+01   3.9154182e+02   2.1299382e+01   2.9672727e+02  -9.6631818e+01   3.5987909e+02  -8.9785091e+00   2.2206091e+02   1.3326058e+02   1.0406955e+03  -6.1365455e+00   2.7403818e+02   1.3086945e+01   3.0033091e+02   6.0274436e+01   2.5105455e+02  -7.3152727e+00   4.8190455e+02  -1.0777818e+01   2.0242727e+01   5.4133058e+02   2.6975364e+02   2.9128335e+02   4.0800727e+02   8.2085091e+00   2.8763000e+02  -7.5776727e+00   4.4936273e+02   1.4788255e+01   8.5907545e+02  -2.2691491e+01   1.4589091e+02  -2.1854909e+01
   5.9452636e+02   1.8077891e+01   2.3924000e+02  -2.2584655e+01   4.8813727e+02   3.0844727e+00   2.2871000e+02  -2.2567709e+01   5.4221182e+02   2.5799418e+01   4.9134364e+02  -8.9125673e+01   4.0381182e+02  -4.7431273e+00   4.9741182e+02  -2.9484000e+00   3.9064636e+02   8.4920109e+01   3.1766909e+02  -1.9023527e+01   5.0542091e+02   8.2845091e+00   4.2126182e+02  -5.0640000e-01   3.8446545e+02  -7.1763273e+00   3.0355818e+02   1.8943527e+01   4.6369182e+02   8.5682909e+00   4.1569000e+02  -3.8487927e+01   2.9856727e+02   2.9618909e+00   3.1697273e+01   2.9464149e+02   5.2952636e+02   4.0574255e+01   4.5542091e+02   3.2073600e+01   5.6326000e+02   1.3590109e+01   4.5553000e+02   5.8339418e+01   4.7230273e+02  -1.7778545e+00   6.8432636e+02   1.4803891e+01  -5.2800000e+00   1.6416945e+01   6.3420818e+02   1.4891527e+01   1.6437909e+02   1.5786513e+02   3.6043727e+02   1.4383200e+01   7.6567273e+01   2.2051891e+01   3.2388727e+02   7.1308109e+01   6.4625545e+02  -2.4832255e+01   7.9047909e+02   4.8595309e+01   5.5007182e+02  -6.6438473e+01   3.6208818e+02  -9.3216000e+00   3.8895182e+02   2.1541022e+02   4.2510091e+02   2.8571927e+01   3.5743182e+02  -4.9718182e+00   2.2172727e+02  -1.0263182e+02   3.3987909e+02  -4.8285091e+00   2.3128091e+02   1.1029298e+02   8.6591545e+02   2.7358545e+00   2.5148818e+02  -1.0905455e-01   3.6667091e+02   4.5407236e+01   2.4205455e+02  -2.5815273e+01   4.7457455e+02   3.6985818e+00   1.3912727e+01   4.9383698e+02   2.7953364e+02   2.0717095e+02   4.0534727e+02   3.4213091e+00   4.2085000e+02   2.1094727e+01   3.0492273e+02  -9.3265455e+00   6.4807545e+02  -1.0591491e+01   3.3022091e+02  -1.6271309e+01
   6.5396636e+02   2.6212691e+01   3.5258000e+02   7.7981455e+00   4.8647727e+02   2.3217273e+01   2.9071000e+02   5.0582291e+01   6.1665182e+02   1.3074218e+01   4.1645364e+02  -6.7574473e+01   4.6803182e+02  -3.4430727e+01   4.1419182e+02   3.2692000e+00   3.3408636e+02   4.3444909e+01   3.5299909e+02  -3.4519927e+01   3.7242091e+02   2.6034509e+01   3.5126182e+02   3.3313600e+01   4.1202545e+02  -6.3811273e+00   3.9977818e+02  -1.6340727e+00   4.9780182e+02   1.6839491e+01   4.9713000e+02  -3.5531273e+00   2.7034727e+02   1.7794909e+00   4.7587273e+01   3.3225029e+02   4.4885636e+02   2.9178545e+00   4.8331091e+02   2.1512400e+01   5.8726000e+02   2.1120109e+01   4.5430000e+02   6.7678182e+00   4.6897273e+02   4.5828545e+01   6.0754636e+02  -2.2943709e+01   2.5380000e+01  -2.3485855e+01   5.8387818e+02   1.1027927e+01   2.0115909e+02   1.4448273e+02   3.8687727e+02   2.0268000e+01   2.4111727e+02   2.6117891e+01   2.1010727e+02   2.0141051e+02   6.1625545e+02   7.7877455e+00   8.4825909e+02   2.8082909e+01   6.4051182e+02  -8.3343673e+01   3.9964818e+02   3.6783600e+01   3.0050182e+02   1.8259622e+02   4.9466091e+02  -1.9542873e+01   3.5177182e+02  -2.9590182e+00   1.7305727e+02  -1.0250822e+02   4.2709909e+02   3.2863891e+01   2.0528091e+02   9.0822982e+01   7.7980545e+02  -2.6485345e+01   2.2481818e+02   1.0244545e+01   3.5322091e+02  -2.9516764e+01   1.8338455e+02  -1.1461673e+01   3.8346455e+02  -1.9902618e+01   1.3022727e+01   4.4479818e+02   3.6542364e+02   2.5229975e+02   4.2867727e+02  -3.1445091e+01   3.8829000e+02   6.5895273e+00   3.2225273e+02  -3.1822945e+01   7.0174545e+02  -1.9995091e+01   4.6211091e+02  -1.7822509e+01
   8.1174636e+02   5.0810291e+01   3.3724000e+02  -6.8646545e+00   5.9858727e+02   2.5784727e+00   2.2826000e+02   3.5248291e+01   7.0043182e+02   3.8261818e+01   5.2534364e+02  -7.0625673e+01   4.1481182e+02   2.0716873e+01   4.4808182e+02  -3.5552000e+01   3.4986636e+02   8.1742509e+01   3.0921909e+02  -4.7975273e+00   3.5798091e+02   1.7969709e+01   3.0482182e+02   1.2358800e+01   3.5535545e+02   2.0922473e+01   4.0633818e+02   9.7211273e+00   4.2091182e+02  -4.6693091e+00   3.6091000e+02  -1.6995527e+01   2.9189727e+02  -3.5174509e+01   3.2697273e+01   3.7122149e+02   3.2641636e+02   3.7823055e+01   3.7609091e+02   4.2420000e+01   6.6660000e+02   2.6442909e+01   4.3319000e+02   2.6786618e+01   4.2697273e+02  -6.9214545e+00   7.1265636e+02  -2.7912509e+01   1.1050000e+01  -1.5779455e+01   5.3687818e+02  -4.6620727e+00   2.3304909e+02   1.0515153e+02   3.9109727e+02  -1.7289600e+01   2.5234727e+02   3.4394909e+00   2.4866727e+02   2.5588571e+02   5.4047545e+02  -2.3589855e+01   7.0803909e+02   1.9850509e+01   5.3762182e+02  -6.4552473e+01   4.3131818e+02   5.8100000e+00   3.2806182e+02   1.7283142e+02   4.7399091e+02  -1.6999273e+01   4.1832182e+02   6.4969818e+00   2.6161727e+02  -8.6373018e+01   4.4209909e+02   1.9103891e+01   2.8706091e+02   1.2661058e+02   9.2914545e+02   1.7874545e+00   2.2081818e+02   1.4014545e+01   3.9156091e+02  -1.5133964e+01   1.9916455e+02  -7.0540727e+00   3.7568455e+02  -1.5830218e+01   3.7927273e+00   4.2797658e+02   4.2487364e+02   3.2210375e+02   4.1745727e+02  -2.4997491e+01   3.5474000e+02  -5.3864727e+00   3.5647273e+02  -3.8780545e+01   1.0541955e+03   2.7578909e+01   4.0744091e+02  -3.4489091e+00
   7.6507636e+02   2.7638909e+00   3.1824000e+02   3.4253455e+00   5.9402727e+02   7.9432727e+00   2.7471000e+02   6.4229091e-01   5.9865182e+02   2.3514218e+01   5.4612364e+02  -8.1068073e+01   3.2925182e+02   2.9331673e+01   4.2241182e+02   6.1160000e-01   4.1975636e+02   8.9591309e+01   4.2199909e+02  -3.5039927e+01   2.9587091e+02  -1.1714909e+00   3.5248182e+02   1.2160000e+00   4.0313545e+02   2.5990073e+01   3.6866818e+02   2.4734727e+01   4.8680182e+02   1.4719491e+01   3.8947000e+02  -1.4610327e+01   3.2723727e+02   3.0778291e+01   5.5027273e+01   2.9454509e+02   4.2807636e+02   5.7580255e+01   4.5309091e+02   3.2040000e+01   6.7082000e+02   3.2435309e+01   4.0886000e+02   3.4963018e+01   3.7108273e+02   1.6209745e+01   5.9621636e+02   4.4026909e+00  -1.3840000e+01  -2.1898255e+01   6.3987818e+02  -4.0562073e+01   2.1726909e+02   1.6497393e+02   2.9643727e+02   3.4283200e+01   2.6578727e+02   9.1442909e+00   2.5133727e+02   2.2022211e+02   5.2025545e+02  -6.7522545e+00   8.1314909e+02   1.6617091e+00   5.2418182e+02  -6.3037273e+01   3.7119818e+02   2.4059600e+01   3.0817182e+02   2.1331262e+02   4.7621091e+02   3.1593127e+01   3.6710182e+02   2.3704582e+01   3.2127727e+02  -1.1047582e+02   4.8098909e+02   1.8332691e+01   3.2928091e+02   1.2045298e+02   1.0169155e+03  -7.8941455e+00   2.5981818e+02   9.3345455e+00   3.7733091e+02   8.3344364e+00   2.3616455e+02  -2.8234073e+01   4.2357455e+02  -4.4441418e+01   1.7572727e+01   2.8654418e+02   2.1898364e+02   3.6768495e+02   3.7167727e+02  -1.7665091e+01   3.2663000e+02   2.3192327e+01   5.0647273e+02  -1.1890545e+01   9.8852545e+02   3.1832509e+01   3.6511091e+02  -1.3722509e+01
   7.6930636e+02   2.2315491e+01   2.8035000e+02  -1.3653455e+01   4.9502727e+02  -1.9696727e+01   2.5060000e+02   7.9109091e-01   6.3221182e+02  -8.2805818e+00   5.3001364e+02  -9.8219273e+01   3.5059182e+02  -3.1925527e+01   4.2330182e+02  -2.1899600e+01   3.6831636e+02   1.2870651e+02   4.4543909e+02  -1.7135127e+01   4.2398091e+02   9.0970909e-01   3.7271182e+02   2.6707600e+01   3.8168545e+02  -2.5183927e+01   3.1466818e+02   3.3834727e+01   4.0313182e+02   6.9730909e+00   3.9591000e+02  -9.1255273e+00   2.8234727e+02   1.8709491e+01   4.1807273e+01   2.5894269e+02   5.0285636e+02   2.8267855e+01   4.9798091e+02   3.7668800e+01   5.9182000e+02  -3.5746909e+00   4.3997000e+02   3.7804218e+01   4.2408273e+02  -8.2502545e+00   6.0498636e+02   2.4701091e+01   1.5050000e+01   5.2010545e+01   5.6109818e+02  -1.9929673e+01   2.7015909e+02   1.9307273e+02   4.5865727e+02   4.5415600e+01   2.7645727e+02  -3.7093091e+00   2.7321727e+02   2.1803171e+02   5.9469545e+02  -2.7707455e+01   8.1770909e+02   5.5269091e+00   6.2029182e+02  -6.1726073e+01   3.6119818e+02  -1.4920400e+01   2.9672182e+02   2.2244862e+02   4.0855091e+02   1.6895927e+01   4.7543182e+02   2.9258182e+01   1.7739727e+02  -7.1305418e+01   5.3965909e+02   4.1519091e+01   1.9873091e+02   1.2545698e+02   9.1780545e+02   1.5254655e+01   2.6081818e+02  -1.0754545e+00   3.3889091e+02   2.4189636e+01   3.1027455e+02   1.8371273e+00   4.9290455e+02   6.8218182e-01   3.1132727e+01   3.5223938e+02   3.0242364e+02   2.2200975e+02   3.4623727e+02  -9.7398909e+00   3.6674000e+02  -1.7346473e+01   5.0914273e+02  -2.3241455e+00   6.4141545e+02   2.3161309e+01   3.5100091e+02   1.0176291e+01
   8.4063636e+02   1.6049091e+01   2.6947000e+02   2.7666945e+01   4.3458727e+02   4.4784727e+00   3.1004000e+02   1.4705891e+01   5.9499182e+02  -2.0972982e+01   4.0423364e+02  -9.9936873e+01   4.6370182e+02  -4.5343273e+00   5.7563182e+02  -3.1086000e+01   3.4864636e+02   8.7610109e+01   4.1577909e+02  -5.3542327e+01   4.2431091e+02  -1.0226691e+01   2.6626182e+02  -2.6446400e+01   3.4857545e+02  -5.8651273e+00   3.1510818e+02   3.5469527e+01   4.7113182e+02   2.3533091e+01   4.2924000e+02  -2.2681927e+01   2.1956727e+02  -2.8268109e+01   4.6247273e+01   2.4624749e+02   5.0685636e+02   3.4497855e+01   4.7009091e+02   1.9120000e+01   6.6326000e+02   1.8930109e+01   4.7353000e+02   3.0119418e+01   4.3708273e+02   3.9745455e-02   6.3921636e+02  -7.4817309e+01   1.5720000e+01  -1.8493055e+01   4.2109818e+02  -1.4279673e+01   1.2271909e+02   2.1153793e+02   3.8487727e+02  -1.3122000e+01   3.6089727e+02   2.8425491e+01   2.6499727e+02   2.1324931e+02   5.8614545e+02  -1.9913455e+01   8.4381909e+02   2.1208109e+01   6.7851182e+02  -7.9823673e+01   3.4086818e+02   2.6156000e+01   3.6650182e+02   2.0653622e+02   4.4132091e+02  -2.4615673e+01   3.8243182e+02   1.6258182e+01   2.0072727e+02  -1.1983182e+02   4.5965909e+02   5.3919091e+01   2.6773091e+02   1.4293698e+02   9.6914545e+02  -2.4522545e+01   2.5259818e+02  -2.0977855e+01   4.1556091e+02   3.7276036e+01   3.0727455e+02   1.0627127e+01   5.2324455e+02   3.0249818e+00   1.7022727e+01   3.8369818e+02   1.9475364e+02   2.8617335e+02   3.8411727e+02  -6.6029091e-01   3.2596000e+02  -3.1940727e+00   4.7081273e+02  -3.5037745e+01   6.8885545e+02   4.9036109e+01   3.2900091e+02  -7.5037091e+00
   6.4496636e+02   2.5822691e+01   3.1213000e+02  -1.2525855e+01   4.6425727e+02   1.0874873e+01   3.2082000e+02   1.4613491e+01   5.9177182e+02   1.2834618e+01   4.4756364e+02  -5.2513273e+01   4.0170182e+02   1.1425673e+01   5.5830182e+02   4.1040000e-01   2.9220636e+02   8.5125309e+01   3.3732909e+02  -7.9363273e+00   3.9553091e+02   3.3625709e+01   2.8537182e+02   2.1474800e+01   3.3890545e+02  -9.4215273e+00   4.0244818e+02  -8.5176727e+00   4.6946182e+02   3.3326691e+01   4.5602000e+02  -8.9343273e+00   2.5356727e+02   1.6121891e+01   5.8367273e+01   2.8138789e+02   4.8552636e+02   5.4324255e+01   4.6142091e+02   5.4143600e+01   6.3471000e+02   3.7324109e+01   4.9197000e+02  -1.3355782e+01   4.0052273e+02   2.9964545e+01   7.9221636e+02   9.2826909e+00   7.2700000e+00  -4.9270545e+00   3.9276818e+02  -2.1463273e+01   1.8215909e+02   1.5955273e+02   3.4165727e+02  -1.4224400e+01   2.6767727e+02   1.5103091e+01   2.5399727e+02   2.6656931e+02   6.4636545e+02  -3.0511055e+01   8.9314909e+02   4.0261709e+01   6.1896182e+02  -4.5729673e+01   3.8553818e+02   4.0224000e+00   3.4106182e+02   1.7879142e+02   5.1399091e+02   5.3507273e+00   3.6310182e+02   2.4244582e+01   3.0461727e+02  -9.7813018e+01   5.1965909e+02  -2.4430909e+01   3.9739091e+02   1.5034418e+02   8.1847545e+02   2.9091055e+01   2.5203818e+02  -1.8153055e+01   3.9633091e+02   1.2154436e+01   1.8538455e+02   5.7183273e+00   4.5179455e+02   1.1080982e+01   3.2427273e+00   3.6524058e+02   2.3875364e+02   2.8532335e+02   4.3089727e+02  -4.4026909e+00   4.3029000e+02  -1.7704727e+00   4.7169273e+02   3.8918545e+00   6.8252545e+02   1.1982509e+01   4.6267091e+02  -3.4757309e+01
   7.4041636e+02   2.8956691e+01   2.9891000e+02   1.7751745e+01   5.7069727e+02   5.9196727e+00   2.0537000e+02   4.2994909e+00   6.7543182e+02   2.0921818e+01   5.4301364e+02  -8.9369273e+01   3.7603182e+02   1.0709273e+01   4.0152182e+02  -1.9827200e+01   2.8753636e+02   8.3608909e+01   3.7599909e+02   2.2080073e+01   2.9509091e+02  -1.2229091e+01   3.2193182e+02  -3.4500000e+00   5.0575455e+01  -2.4915127e+01   3.0833818e+02   2.5681127e+01   5.3880182e+02   8.8994909e+00   2.8513000e+02   2.6846873e+01   2.7511727e+02  -7.7121091e+00   5.3587273e+01   2.7800029e+02   3.0096636e+02   1.6309055e+01   4.0742091e+02   2.4803600e+01   6.0571000e+02   1.2084109e+01   4.5041000e+02   2.4079018e+01   3.7930273e+02  -3.4478545e+00   6.6587636e+02  -2.9610109e+01   1.8050000e+01  -3.4449455e+01   5.1843818e+02   6.5931273e+00   2.3104909e+02   1.2364153e+02   3.5754727e+02   1.3954400e+01   2.5567727e+02   1.7283091e+01   2.7721727e+02   2.1849171e+02   6.4947545e+02  -1.2649855e+01   9.4959909e+02   1.3635709e+01   6.7551182e+02  -4.6253673e+01   3.6808818e+02  -9.6916000e+00   4.0906182e+02   5.0131418e+01   5.4266091e+02   3.9947127e+01   3.9565182e+02  -5.4694182e+00   2.1872727e+02  -7.6941818e+01   6.1487909e+02   2.1061491e+01   2.3350091e+02   7.3895382e+01   9.4747545e+02  -9.2289455e+00   2.3781818e+02   5.5445455e+00   3.3511091e+02  -1.0397964e+01   2.3838455e+02  -1.9631673e+01   3.0035455e+02   8.0861818e+00   1.3272727e-01   3.0093938e+02   3.3709364e+02   4.2834615e+02   4.0634727e+02   2.3130909e-01   4.0418000e+02  -2.1216727e+00   6.0525273e+02  -8.0129455e+00   8.4763545e+02   2.6443709e+01   5.5811091e+02   5.2774909e+00
   8.8296636e+02  -1.1217309e+01   2.8902000e+02  -1.1170545e+00   5.7380727e+02  -2.3219127e+01   2.4682000e+02  -5.1265091e+00   7.0088182e+02   3.3775818e+01   4.9401364e+02  -4.9449273e+01   3.0092182e+02  -2.3171927e+01   4.8241182e+02  -2.9518400e+01   3.1564636e+02   9.4030109e+01   3.5677909e+02  -1.6042327e+01   2.7242091e+02   4.1144509e+01   3.2704182e+02   5.6361200e+01   3.8124545e+02   1.2851273e+01   4.2544818e+02  -3.2476727e+00   4.0524182e+02   1.8584291e+01   3.9847000e+02  -4.8903273e+00   3.6656727e+02   8.4118909e+00   6.4247273e+01   3.5169749e+02   4.3585636e+02   1.4737855e+01   4.1653091e+02   1.3074800e+01   5.8015000e+02  -4.2109091e-01   4.8530000e+02   1.7177818e+01   4.7852273e+02  -3.4605455e+01   5.5132636e+02  -3.4461091e+00  -1.7950000e+01   1.6090545e+01   3.5798818e+02  -5.3508727e+00   1.9171909e+02   1.1167793e+02   4.2154727e+02  -5.6156000e+00   3.0856727e+02   2.2271891e+01   2.7355727e+02   2.3400451e+02   6.2814545e+02  -2.6603455e+01   8.8725909e+02   2.7182909e+01   5.9707182e+02  -6.4868473e+01   3.7642818e+02   1.4981200e+01   4.2028182e+02   3.2123818e+01   4.7877091e+02  -1.4381673e+01   3.6177182e+02   1.6240982e+01   2.0683727e+02  -9.0660618e+01   4.5531909e+02   2.7716291e+01   2.4195091e+02   1.1021938e+02   8.4002545e+02  -1.3632945e+01   2.8425818e+02  -2.2620655e+01   3.0778091e+02  -3.9915636e+00   2.1182455e+02  -1.2506873e+01   4.3057455e+02  -6.7141818e-01   1.8242727e+01   4.0938058e+02   3.5409364e+02   3.3676615e+02   4.4823727e+02  -1.6229891e+01   3.6418000e+02   1.3298327e+01   5.4258273e+02  -1.2999345e+01   1.0138555e+03  -1.2303891e+01   3.9767091e+02  -5.9973091e+00
   7.5918636e+02   9.0509091e-01   2.4702000e+02  -1.1647055e+01   5.2402727e+02   3.4873273e+01   3.4137000e+02   1.0419491e+01   6.3554182e+02  -1.1666982e+01   4.7834364e+02  -2.5305673e+01   2.9025182e+02  -2.8768327e+01   4.1863182e+02  -3.0086000e+01   3.8353636e+02   1.0759891e+02   3.1677909e+02  -1.3622327e+01   4.1598091e+02  -1.2302909e+00   2.9037182e+02  -3.2552000e+00   3.4702545e+02  -1.4111273e+00   3.0533818e+02   2.6911273e+00   4.0402182e+02   1.4681891e+01   4.3113000e+02  -3.3931273e+00   3.0500727e+02   1.8556691e+01   7.4697273e+01   2.8164149e+02   4.9652636e+02   4.9104255e+01   4.0731091e+02   4.7702400e+01   7.2604000e+02   4.8127709e+01   4.8486000e+02   2.7653018e+01   4.6341273e+02   7.2733455e+00   6.2054636e+02   1.6676291e+01   1.3610000e+01   1.7015745e+01   4.8809818e+02   1.8800327e+01   1.6237909e+02   2.1769513e+02   4.2909727e+02   2.1120400e+01   3.7556727e+02   1.7131891e+01   2.9721727e+02   2.6178171e+02   7.4669545e+02  -4.8427455e+01   6.5114909e+02   9.7417091e+00   6.3385182e+02  -7.0030873e+01   3.3697818e+02   1.3797200e+01   3.7095182e+02   2.6751022e+02   4.8355091e+02  -1.7104073e+01   4.0743182e+02   4.7818182e-01   1.5105727e+02  -8.2978218e+01   4.5154909e+02   7.7978909e+00   2.1195091e+02   1.4661938e+02   9.6080545e+02   9.7046545e+00   3.7748818e+02  -1.2079055e+01   3.0944091e+02   6.8765636e+01   2.1649455e+02  -2.2440473e+01   4.1057455e+02  -1.1291418e+01  -2.0727273e-01   3.6785658e+02   2.4575364e+02   4.4876335e+02   3.6711727e+02   7.4797091e+00   3.1985000e+02   3.9844727e+01   4.9214273e+02   1.7695855e+01   9.1996545e+02   4.8773091e+00   3.1511091e+02   2.7749091e-01
   6.5063636e+02   1.4809091e+01   2.8835000e+02  -1.2623455e+01   4.7280727e+02   2.1420873e+01   1.8315000e+02  -5.1429091e+00   4.8699182e+02   1.1887018e+01   4.7612364e+02  -7.3468073e+01   2.7047182e+02   1.0594073e+01   5.5152182e+02  -2.2827200e+01   3.5364636e+02   9.8550109e+01   3.7221909e+02  -4.8375273e+00   3.9420091e+02   1.1962109e+01   3.0959182e+02  -2.4628000e+00   4.3035545e+02  -9.6275273e+00   3.1210818e+02  -2.4180473e+01   4.1802182e+02   2.0561891e+01   4.4413000e+02  -3.8763127e+01   2.7711727e+02  -1.1542109e+01   5.5367273e+01   3.8207789e+02   4.8830636e+02   5.5418545e+00   4.2965091e+02  -1.1194800e+01   6.0304000e+02   4.2187709e+01   4.2997000e+02   3.8274218e+01   4.6785273e+02   1.3358145e+01   6.1343636e+02   1.0475091e+01   8.8300000e+00   5.2508145e+01   5.7932818e+02   1.7219273e+00   2.2749909e+02   1.5615553e+02   3.7332727e+02   3.0220000e+00   4.3245727e+02   3.9920691e+01   2.4310727e+02   2.8288051e+02   6.3447545e+02  -6.6698545e+00   8.0192909e+02   3.8993091e+00   6.3318182e+02  -4.6977273e+01   4.5486818e+02   1.1586000e+01   3.5006182e+02   1.9074142e+02   2.4099091e+02   9.6407273e+00   3.9432182e+02  -2.6143018e+01   1.5216727e+02  -1.0772702e+02   2.8742909e+02   7.6974909e+00   2.8862091e+02   1.3793578e+02   9.6469545e+02  -2.0565455e+00   2.6670818e+02   1.8003345e+01   3.3967091e+02   4.0347236e+01   2.3505455e+02   8.5472727e-01   4.1457455e+02  -7.7214182e+00   5.2242727e+01   4.5188058e+02   2.8598364e+02   2.9276495e+02   3.8867727e+02  -4.2465091e+01   3.5452000e+02   4.9611273e+00   3.6992273e+02  -3.3856545e+01   8.8596545e+02   3.5267309e+01   4.1889091e+02  -2.2024909e+01
   6.9441636e+02   3.4086691e+01   3.2113000e+02   2.3141455e+00   4.7080727e+02   1.8690873e+01   3.3437000e+02   2.0649491e+01   5.5743182e+02   2.6471818e+01   4.4390364e+02  -8.7660473e+01   3.2992182e+02  -5.4919273e+00   4.1363182e+02  -2.0466000e+01   4.1208636e+02   1.0320491e+02   4.1843909e+02  -5.3865127e+01   3.6064091e+02   6.1969091e+00   3.3737182e+02   1.4248000e+00   3.9446545e+02  -2.2866327e+01   3.4733818e+02   1.5331127e+01   4.7646182e+02   7.9966909e+00   4.3380000e+02  -1.9826727e+01   2.8600727e+02   9.2966909e+00   5.6247273e+01   3.2400749e+02   5.2185636e+02   3.8747855e+01   4.1553091e+02   2.3704800e+01   6.1648000e+02   6.2225091e+00   5.3597000e+02   2.2794218e+01   4.4063273e+02  -3.2442545e+00   8.6787636e+02   1.6339891e+01   1.1940000e+01   3.0393455e+00   6.4676818e+02  -6.6732727e+00   2.1604909e+02   1.3518153e+02   3.6720727e+02   3.6621600e+01   3.2034727e+02  -2.0450509e+01   2.4199727e+02   1.7952931e+02   5.6402545e+02  -3.1813855e+01   8.4281909e+02   5.4738109e+01   6.8918182e+02  -8.3677273e+01   4.0319818e+02  -1.7050400e+01   3.1728182e+02   1.1958382e+02   4.7099091e+02   3.0680727e+01   3.6943182e+02   5.9178182e+01   1.7916727e+02  -9.5557018e+01   4.7331909e+02   7.4962909e+00   3.3639091e+02   1.4533418e+02   9.8825545e+02  -1.3831345e+01   2.2748818e+02  -2.6290545e+00   3.6289091e+02   5.5159636e+01   2.1138455e+02  -6.1416727e+00   5.5768455e+02  -1.8402182e+00   2.8682727e+01   4.0476538e+02   2.6987364e+02   3.1016375e+02   3.9211727e+02   1.6479709e+01   4.1574000e+02   5.6733527e+01   2.8547273e+02   5.6339455e+01   7.2207545e+02   2.9378509e+01   4.6778091e+02   6.2838909e+00
   8.1018636e+02   8.4265091e+01   3.0158000e+02  -1.0011855e+01   4.7625727e+02  -1.3635127e+01   2.1193000e+02   2.6646909e+00   6.3899182e+02  -1.2942982e+01   5.3212364e+02  -8.3168073e+01   2.9925182e+02  -1.1598327e+01   4.1874182e+02  -2.0948000e+00   2.3075636e+02   9.6381309e+01   3.5743909e+02  -1.8765127e+01   3.9087091e+02  -1.8221491e+01   2.6693182e+02  -7.8300000e+00   4.1690545e+02  -1.3891527e+01   5.6521818e+02   4.3130727e+01   4.0969182e+02   2.6228291e+01   4.3724000e+02  -6.4319273e+00   2.6500727e+02   1.7096691e+01   4.3367273e+01   3.1836789e+02   4.9018636e+02   1.4171455e+01   4.1609091e+02   2.5660000e+01   5.8882000e+02  -2.2469091e-01   5.2641000e+02  -2.2560982e+01   4.6019273e+02   1.1310945e+01   6.6076636e+02   3.5018691e+01   7.7200000e+00  -1.8183055e+01   4.5987818e+02  -1.7052073e+01   2.0871909e+02   1.7565793e+02   3.8387727e+02   4.6958000e+01   2.4622727e+02   1.7819091e+01   2.6844727e+02   9.4413309e+01   5.7825545e+02   3.3877455e+00   9.4825909e+02  -2.8070909e+00   6.2118182e+02  -6.4577273e+01   3.8875818e+02  -2.1565200e+01   3.2606182e+02   2.1388142e+02   4.2455091e+02   4.4395927e+01   4.0243182e+02  -1.2461818e+01   2.0627727e+02  -8.5945818e+01   4.3076909e+02   3.4680291e+01   3.1195091e+02   9.0179382e+01   8.7591545e+02   2.8495855e+01   2.1425818e+02  -1.3800655e+01   3.8911091e+02   1.5952036e+01   2.2082455e+02  -1.0116873e+01   3.8679455e+02   1.1709818e+00   3.3022727e+01   3.9274818e+02   2.9553364e+02   2.5256095e+02   3.4634727e+02   2.7921309e+01   4.3552000e+02  -1.3628873e+01   3.4381273e+02   1.7672255e+01   7.5441545e+02  -1.3098691e+01   4.8067091e+02   2.7032691e+01
   1.0035264e+03   1.6467891e+01   3.0847000e+02  -3.9030545e+00   5.4625727e+02  -3.4795127e+01   2.3215000e+02  -3.6062909e+01   5.9699182e+02   1.2417018e+01   5.3156364e+02  -8.0233273e+01   2.5736182e+02   7.0828727e+00   3.9308182e+02  -3.6482000e+01   2.6431636e+02   9.3916509e+01   2.9454909e+02   1.5960727e+00   2.9476091e+02  -4.8626909e+00   3.7682182e+02   1.2688000e+00   4.4257545e+02   5.6148727e+00   3.4455818e+02   2.7333527e+01   4.7102182e+02   4.7618909e+00   3.4224000e+02  -1.4391927e+01   3.1345727e+02   2.3306909e+00   5.0807273e+01   2.3077269e+02   3.6341636e+02   5.5423055e+01   4.4309091e+02   3.7840000e+01   6.4004000e+02   1.2117709e+01   4.4719000e+02   4.2006618e+01   3.3852273e+02   1.4594545e+01   6.4032636e+02  -2.5456109e+01   1.4610000e+01   1.3045745e+01   2.7554818e+02  -9.8656727e+00   2.0549909e+02   1.3446553e+02   4.1487727e+02   1.1258000e+01   2.8256727e+02  -1.3088109e+01   3.0444727e+02   2.0597331e+02   6.4702545e+02  -4.5003855e+01   8.8459909e+02   9.0657091e+00   5.6374182e+02  -4.5872073e+01   3.9331818e+02   5.3630000e+01   3.1684182e+02   2.0006902e+02   5.2432091e+02   1.6084327e+01   3.3021182e+02  -7.5642182e+00   2.4994727e+02  -9.8889418e+01   6.2754909e+02   3.4267891e+01   2.6417091e+02   7.6441782e+01   1.0605855e+03  -2.3277745e+01   2.6248818e+02   1.2230945e+01   3.3189091e+02  -1.4030364e+01   1.9482455e+02  -2.3036873e+01   4.3224455e+02   1.8649818e+00   2.1352727e+01   3.4891178e+02   3.9109364e+02   3.1313615e+02   4.4511727e+02   2.9097091e+00   4.2740000e+02   2.7020727e+01   3.9181273e+02  -2.5497745e+01   8.1519545e+02   3.3038909e+01   5.1167091e+02  -3.5787309e+01
   9.4241636e+02   3.9026691e+01   2.8947000e+02  -2.4273055e+01   6.3913727e+02   9.3344727e+00   2.6626000e+02   2.4868291e+01   6.3599182e+02   3.2077018e+01   5.9101364e+02  -1.2009927e+02   2.6447182e+02   4.2940727e+00   3.8597182e+02   5.2680000e-01   4.2886636e+02   6.8625091e+00   3.1943909e+02  -5.0551273e+00   4.0231091e+02   2.0083309e+01   3.6826182e+02  -1.4266400e+01   4.7335545e+02   4.6482473e+01   3.6921818e+02   1.0580727e+01   4.7980182e+02   1.0499491e+01   4.4147000e+02  -3.5503273e+00   2.7545727e+02   2.3140691e+01   8.0917273e+01   2.9981389e+02   4.0096636e+02   3.4199055e+01   4.5720091e+02  -6.6288000e+00   5.5993000e+02   1.8086509e+01   4.2030000e+02   3.6597818e+01   4.2563273e+02   1.4405745e+01   6.4254636e+02   3.8062909e+00  -1.9060000e+01   2.9593455e+00   2.8620818e+02  -2.3488473e+01   1.6160909e+02   9.1426727e+01   4.2554727e+02   4.4174400e+01   3.5667727e+02   2.7983091e+01   3.1533727e+02   2.2610211e+02   6.9925545e+02   5.0377455e+00   7.4559909e+02   1.8405709e+01   6.7729182e+02  -4.0956073e+01   3.2464818e+02  -1.6564000e+00   3.6506182e+02   2.0443142e+02   3.0688091e+02  -2.7410473e+01   3.8032182e+02   1.4866982e+01   1.9527727e+02  -9.2395818e+01   5.0365909e+02   4.5289091e+01   3.1828091e+02   1.0544298e+02   1.0802555e+03  -4.4631345e+01   2.3803818e+02  -8.5830545e+00   3.1922091e+02   1.9873236e+01   2.0038455e+02  -3.0261673e+01   3.8046455e+02  -1.7102618e+01   6.9127273e+00   3.1172698e+02   3.9009364e+02   3.6132615e+02   4.6700727e+02  -1.1841491e+01   3.4574000e+02  -1.0336473e+01   4.6936273e+02   2.2968255e+01   9.9919545e+02   4.3208909e+01   4.5122091e+02  -1.3501309e+01
   9.4730636e+02   6.9654909e+00   2.7702000e+02   2.2392945e+01   6.1258727e+02   6.7884727e+00   3.0182000e+02   2.1133491e+01   6.3632182e+02   2.2160618e+01   5.1056364e+02  -6.4103273e+01   3.0259182e+02   2.7464473e+01   4.4408182e+02  -2.4792000e+01   4.5553636e+02  -2.7491091e+01   3.3454909e+02   3.9607273e-01   4.0864091e+02   1.9806909e+01   3.4259182e+02   1.8337200e+01   4.9257545e+02   6.6148727e+00   2.6077818e+02   2.3485927e+01   4.9891182e+02  -2.0909309e+01   4.3424000e+02  -4.1411927e+01   2.5611727e+02  -5.5321091e+00   2.6477273e+01   2.3760909e+02   4.9696636e+02   6.3409055e+01   4.6665091e+02  -1.8248000e+00   5.6682000e+02  -1.2574691e+01   4.3308000e+02   3.1135418e+01   4.3008273e+02  -1.1702545e+00   6.9487636e+02   3.8509891e+01  -5.2800000e+00   1.3746945e+01   5.4943818e+02  -1.6546873e+01   2.0204909e+02   1.6230153e+02   3.5709727e+02   3.2210400e+01   2.9067727e+02   1.7043091e+01   2.6810727e+02   2.3077051e+02   6.1536545e+02  -3.4251055e+01   7.8092909e+02   2.0359309e+01   6.2707182e+02  -1.0270847e+02   3.2986818e+02  -1.1074000e+01   3.2961182e+02   1.8704742e+02   5.1577091e+02  -8.6816727e+00   3.3777182e+02  -1.1509018e+01   1.7316727e+02  -1.3618702e+02   5.2354909e+02   3.2037891e+01   2.2339091e+02   1.2315418e+02   9.5291545e+02  -1.9004145e+01   2.5759818e+02   4.6221455e+00   3.2856091e+02   2.7686036e+01   1.8905455e+02  -1.2355273e+01   4.2013455e+02  -1.0166218e+01   2.1792727e+01   4.2209658e+02   2.8375364e+02   4.9339335e+02   4.2434727e+02  -4.5486909e+00   3.2829000e+02   2.9279527e+01   5.2703273e+02  -2.0425345e+01   1.0206355e+03  -3.8462909e+00   3.9033091e+02  -3.5201091e+00
   8.4596636e+02   1.6962691e+01   3.2547000e+02   2.9694545e-01   5.6425727e+02   4.8324873e+01   2.8015000e+02  -1.3242909e+01   6.3943182e+02   2.5691818e+01   4.3990364e+02  -7.2790473e+01   2.8959182e+02  -3.0605527e+01   5.0019182e+02  -2.8050800e+01   3.9886636e+02  -2.0067491e+01   3.7821909e+02  -3.9875273e+00   4.0842091e+02   4.5945091e+00   2.9637182e+02  -1.7185200e+01   4.4468545e+02   7.8860727e+00   4.1277818e+02   1.4435927e+01   4.8646182e+02   2.5196691e+01   4.5802000e+02  -1.5764327e+01   2.8189727e+02   1.7515491e+01   4.2697273e+01   2.9587149e+02   5.1563636e+02   1.0025455e+01   4.8076091e+02   3.0716400e+01   6.0126000e+02  -5.5598909e+00   4.5697000e+02   7.6642182e+00   4.3141273e+02   4.5613345e+01   6.3065636e+02  -1.7462509e+01   2.6160000e+01  -2.1218255e+01   6.5987818e+02   1.4497927e+01   2.2882909e+02   1.3648913e+02   3.4298727e+02   2.3669200e+01   2.2078727e+02   3.1854291e+01   2.7277727e+02   2.5739691e+02   6.8736545e+02   2.9889455e+00   9.3281909e+02   4.9318109e+01   5.8362182e+02  -6.5352473e+01   3.3142818e+02  -7.3088000e+00   3.2928182e+02   1.9040382e+02   4.8988091e+02   1.6279527e+01   3.2054182e+02   9.5393818e+00   2.7705727e+02  -1.1116822e+02   4.8265909e+02   3.0419091e+01   1.6717091e+02   1.6087178e+02   8.6925545e+02  -1.4213455e+00   2.1370818e+02  -1.7526655e+01   3.3311091e+02   1.2322036e+01   2.5649455e+02  -9.5304727e+00   4.7279455e+02   2.5400982e+01   3.5022727e+01   3.3681818e+02   2.4075364e+02   3.3249335e+02   3.7045727e+02   1.7882509e+01   3.4518000e+02   1.9148327e+01   4.8714273e+02   5.7658545e+00   1.0591955e+03   1.0518909e+01   3.3211091e+02   1.8074909e+00
   8.1752636e+02   2.8897891e+01   3.2358000e+02   1.8778145e+01   4.3669727e+02   7.1996727e+00   2.2493000e+02   1.1624691e+01   5.1332182e+02   3.4506182e+00   4.1334364e+02  -7.4555673e+01   3.1681182e+02  -2.9893127e+01   6.3130182e+02  -7.9896000e+00   4.4153636e+02   3.0288909e+01   2.9310909e+02   1.1381273e+01   4.9176091e+02   1.2377309e+01   3.4082182e+02   1.9288000e+00   2.1635545e+02   3.8224727e+00   5.6710818e+02   2.1199527e+01   4.8313182e+02   1.9463091e+01   4.4358000e+02  -1.5389127e+01   2.8789727e+02   1.7265491e+01   7.1247273e+01   2.4369749e+02   4.7941636e+02   8.3630545e+00   4.6698091e+02  -5.8512000e+00   6.2337000e+02   1.0901309e+01   4.0097000e+02   3.4034218e+01   4.9574273e+02   1.6016945e+01   6.0443636e+02   1.2635091e+01   1.3610000e+01   1.5675745e+01   6.1809818e+02  -3.6269673e+01   1.5515909e+02   1.3327273e+02   3.6965727e+02   1.5985600e+01   2.8545727e+02  -9.0993091e+00   2.4933727e+02   2.4372211e+02   6.6136545e+02   1.1628945e+01   9.4981909e+02   1.3958109e+01   6.4107182e+02  -6.9828473e+01   3.2753818e+02  -7.5576000e+00   2.9428182e+02   1.9376382e+02   4.4310091e+02   2.6691927e+01   3.5543182e+02   1.8748182e+01   2.6872727e+02  -1.1372182e+02   4.3565909e+02  -1.4600909e+01   2.9317091e+02   1.5601178e+02   7.1436545e+02  -1.0140145e+01   3.3114818e+02   1.5188145e+01   3.4056091e+02   3.3836036e+01   2.3871455e+02  -1.4548073e+01   4.4202455e+02  -2.6137418e+01   2.6572727e+01   2.6993418e+02   6.5873636e+01   1.5059375e+02   4.1745727e+02   3.6725091e+00   4.8274000e+02   2.2143527e+01   4.5681273e+02  -2.0247745e+01   8.5141545e+02   2.5581309e+01   3.5744091e+02   1.2001091e+01
   9.1474636e+02   2.4010291e+01   3.3080000e+02  -3.5909455e+01   4.2169727e+02  -2.3160327e+01   2.4315000e+02  -1.1942909e+01   5.3877182e+02  -1.1695382e+01   5.3145364e+02  -7.6664473e+01   3.1559182e+02   5.4447273e-01   4.9686182e+02  -2.7344400e+01   4.2342636e+02  -3.1262291e+01   2.4843909e+02  -4.1155127e+01   3.4298091e+02   1.4829709e+01   2.6848182e+02   7.3760000e+00   3.5379545e+02   2.1157273e+01   3.6777818e+02   5.3659273e+00   3.8335182e+02   1.5445491e+01   4.1480000e+02  -1.7086727e+01   2.9211727e+02   2.0367891e+01   8.2247273e+01   2.6725749e+02   4.8274636e+02   5.5656655e+01   4.2976091e+02   1.0906400e+01   5.2048000e+02  -8.4274909e+00   4.9930000e+02   9.1678182e+00   4.6819273e+02   7.6709455e+00   7.9843636e+02  -3.3664909e+01   1.3380000e+01  -7.8558545e+00   6.5220818e+02   1.4451527e+01   2.0382909e+02   1.0848913e+02   3.2487727e+02  -2.7720000e+00   2.5689727e+02   2.7185491e+01   2.3121727e+02   2.1250171e+02   8.3725545e+02  -4.1782255e+01   8.2647909e+02   4.3045309e+01   5.7796182e+02  -6.9119673e+01   3.2197818e+02   1.8667200e+01   3.3150182e+02   1.2844622e+02   5.5843091e+02   1.1575527e+01   4.3199182e+02  -6.4866182e+00   3.2205727e+02  -9.3318218e+01   5.5042909e+02   4.4374909e+00   5.1550091e+02   1.4144538e+02   7.8202545e+02   2.4667055e+01   2.9325818e+02   3.2934545e-01   3.7478091e+02   1.9988436e+01   2.5938455e+02  -2.5541673e+01   4.6790455e+02  -1.5547818e+01   3.5242727e+01   4.5724058e+02   2.1520364e+02   2.7564735e+02   3.8556727e+02  -7.7762909e+00   4.6563000e+02   4.4182327e+01   3.4536273e+02  -1.4001745e+01   7.5207545e+02   1.2978509e+01   3.9267091e+02  -2.0817309e+01
   1.0594164e+03   7.3266909e+00   2.7858000e+02  -3.7318545e+00   5.1547727e+02   1.3007273e+01   2.7404000e+02   1.1245891e+01   6.3465182e+02   2.3524218e+01   5.6245364e+02  -9.0484473e+01   2.9214182e+02  -2.2139527e+01   5.1741182e+02  -2.8548400e+01   3.9386636e+02  -1.4557491e+01   2.6721909e+02  -7.1075273e+00   3.1276091e+02   2.3587309e+01   3.2048182e+02  -3.3400000e-01   3.6157545e+02  -2.1795127e+01   5.3133818e+02   3.5171127e+01   4.9602182e+02   2.4201891e+01   3.5869000e+02  -4.3147927e+01   3.1678727e+02  -1.3605709e+01   4.8027273e+01   2.7333509e+02   3.3274636e+02   3.2546655e+01   4.4020091e+02   1.6961200e+01   6.2682000e+02  -5.1546909e+00   4.3453000e+02   2.1019418e+01   4.4374273e+02   5.6066945e+01   5.9876636e+02  -2.0021309e+01  -3.9500000e+00  -2.8919455e+01   5.1254818e+02  -2.7485673e+01   2.4704909e+02   1.2303153e+02   3.8843727e+02   3.5033200e+01   3.2034727e+02   5.5439491e+01   2.4421727e+02   1.6502171e+02   6.4736545e+02  -1.1481055e+01   8.8159909e+02   3.2185709e+01   3.9296182e+02  -6.1539673e+01   3.1731818e+02  -2.5070000e+01   3.6717182e+02   1.3781262e+02   5.1299091e+02   7.6507273e+00   3.3821182e+02   8.1257818e+00   3.3861727e+02  -1.0875302e+02   5.0031909e+02  -6.6370909e-01   1.5362091e+02   1.1761578e+02   8.7191545e+02   5.4758545e+00   3.4237818e+02  -4.9302545e+00   3.6156091e+02   2.1560364e+00   2.0549455e+02  -1.2560473e+01   4.0357455e+02  -4.8171418e+01   1.3572727e+01   3.1441418e+02   2.6664364e+02   3.2131215e+02   3.4511727e+02  -1.8320291e+01   4.6352000e+02   2.2911127e+01   4.6014273e+02   1.3035855e+01   6.7530545e+02  -3.9439891e+01   4.9600091e+02   1.1356291e+01
   1.1457464e+03   2.9530291e+01   2.5224000e+02  -1.0294655e+01   5.3336727e+02   6.0160727e+00   2.5948000e+02   1.8640691e+01   5.4177182e+02  -3.2753818e+00   4.7645364e+02  -7.7494473e+01   2.3692182e+02   1.5388073e+01   4.5141182e+02  -3.8928400e+01   2.9908636e+02  -8.4250909e+00   3.2377909e+02  -2.1402327e+01   3.2098091e+02   2.1259709e+01   3.0704182e+02   3.5411200e+01   5.5924545e+02   5.2812727e+00   5.4133818e+02   5.5911273e+00   5.1480182e+02   3.5819491e+01   3.6202000e+02  -2.4084327e+01   3.0056727e+02  -1.1198109e+01   3.4247273e+01   3.1543749e+02   3.8330636e+02   5.7161855e+01   4.2965091e+02   1.6025200e+01   6.3726000e+02   8.3401091e+00   4.4730000e+02   1.6107818e+01   4.2563273e+02   1.4057455e+00   5.6187636e+02  -9.7401091e+00   3.8300000e+00  -1.2541855e+01   5.6143818e+02   8.8231273e+00   2.9915909e+02   1.0531273e+02   3.6209727e+02   2.2504000e+00   3.4534727e+02   5.1094909e+00   2.9699727e+02   2.3279931e+02   6.6047545e+02  -2.4749855e+01   9.0614909e+02   5.4561709e+01   6.1140182e+02  -4.1574873e+01   4.3175818e+02   2.2434800e+01   3.7717182e+02   1.8490262e+02   4.4455091e+02   1.2905927e+01   3.8710182e+02  -2.1675418e+01   3.8950727e+02  -9.9384218e+01   4.1954909e+02   8.6878909e+00   1.9684091e+02   8.5608182e+01   8.3091545e+02   1.0535855e+01   3.1814818e+02  -8.7718545e+00   3.3033091e+02  -2.7685564e+01   2.1993455e+02  -8.9356727e+00   3.7835455e+02  -2.2823818e+01   4.7462727e+01   3.0570298e+02   3.5375364e+02   2.4901335e+02   4.8267727e+02  -5.6550909e+00   4.1985000e+02   4.1514727e+01   4.8769273e+02  -1.5388145e+01   7.0285545e+02   1.6246109e+01   4.1422091e+02  -4.8431309e+01
   1.0469664e+03  -2.4787309e+01   2.6935000e+02  -6.1034545e+00   5.9280727e+02   2.5260873e+01   2.7937000e+02  -3.9505091e+00   6.5688182e+02   1.5745818e+01   4.3423364e+02  -5.0886873e+01   2.8370182e+02  -2.0904327e+01   3.6219182e+02  -5.1010800e+01   3.1331636e+02   1.3326509e+01   4.1010909e+02  -1.6868727e+01   3.7398091e+02  -9.0290909e-02   3.2071182e+02  -2.6824000e+00   4.4190545e+02  -4.8915273e+00   3.4344818e+02  -8.3576727e+00   5.2802182e+02   2.0421891e+01   4.1747000e+02  -1.7410327e+01   3.0456727e+02   1.5918909e+00   6.3697273e+01   2.4374149e+02   4.0118636e+02   4.2621455e+01   4.3476091e+02  -2.1636000e+00   6.6282000e+02   3.5855309e+01   4.4019000e+02  -1.1773382e+01   4.2752273e+02   6.0345455e+00   5.9132636e+02   4.6838909e+00  -1.8950000e+01  -2.0719455e+01   5.9076818e+02  -4.3032727e+00   2.6982909e+02   9.6539127e+01   3.2909727e+02   1.4450400e+01   3.4345727e+02   4.8040691e+01   2.6288727e+02   2.9007811e+02   6.0436545e+02   2.4089455e+00   7.8525909e+02   2.8452909e+01   6.1140182e+02  -5.1574873e+01   3.6797818e+02   2.6207200e+01   2.6117182e+02   1.9318262e+02   5.0788091e+02  -4.7104727e+00   3.4510182e+02  -1.0875418e+01   3.6250727e+02  -1.0122422e+02   5.4565909e+02   3.1159091e+01   2.8984091e+02   1.0583818e+02   1.0643655e+03  -3.2800145e+01   3.0025818e+02   1.3193455e+00   3.7522091e+02   1.2283236e+01   2.5138455e+02   5.9883273e+00   2.9913455e+02  -3.2266218e+01   1.5912727e+01   2.8222698e+02   3.3175364e+02   3.9855335e+02   4.0567727e+02  -1.6825091e+01   3.4085000e+02   2.0274727e+01   5.6069273e+02   1.4418545e+00   9.7274545e+02  -1.0125091e+01   5.5511091e+02   3.8474909e+00
   7.7952636e+02   4.5827891e+01   2.9780000e+02  -2.5994545e+00   5.8225727e+02   1.8554873e+01   3.0560000e+02   1.9831091e+01   6.3399182e+02   1.3127018e+01   4.0390364e+02  -8.4800473e+01   3.0625182e+02   1.6621673e+01   4.1986182e+02  -3.0744400e+01   3.6053636e+02  -3.0010909e+00   4.1832909e+02  -4.4163273e+00   4.5853091e+02   2.2815709e+01   3.1482182e+02  -2.8812000e+00   4.3102545e+02   7.0988727e+00   2.9466818e+02   3.1214727e+01   5.8513182e+02   4.7430909e+00   4.3258000e+02   8.1608727e+00   2.6123727e+02   9.7282909e+00   5.1587273e+01   2.9393029e+02   4.7563636e+02  -4.0045455e+00   5.1787091e+02   1.0517600e+01   7.4304000e+02   1.5877709e+01   4.5330000e+02   2.9177818e+01   4.5230273e+02   2.3162145e+01   6.0398636e+02  -1.6888909e+01   2.4900000e+00  -1.7204655e+01   6.1020818e+02  -2.1078473e+01   2.5382909e+02   7.2599127e+01   3.3098727e+02   4.4849200e+01   3.2156727e+02  -2.0768109e+01   2.4977727e+02   2.1301691e+02   5.5358545e+02   1.8471345e+01   7.4625909e+02   5.5462909e+01   6.2285182e+02  -5.3600873e+01   3.3575818e+02   3.1674800e+01   3.4217182e+02   1.6293262e+02   4.3277091e+02   6.9583273e+00   4.0721182e+02   1.0825782e+01   3.2194727e+02  -9.1869418e+01   5.1676909e+02  -1.0979709e+01   2.7917091e+02   1.3980178e+02   1.0912555e+03   1.1048655e+01   3.7348818e+02  -2.4190545e+00   3.0167091e+02  -2.5392764e+01   2.4460455e+02  -2.8249273e+01   4.5402455e+02  -1.3987418e+01  -6.4272727e+00   3.5446418e+02   3.1498364e+02   3.6433495e+02   4.7211727e+02  -1.4030291e+01   3.3029000e+02   1.7789527e+01   4.4758273e+02  -5.8493455e+00   9.4874545e+02  -1.7425091e+01   4.5711091e+02  -4.7752509e+01
   6.7963636e+02   5.6599091e+01   3.6113000e+02  -3.6658545e+00   6.2791727e+02   7.9020727e+00   2.9871000e+02  -1.5387709e+01   6.8588182e+02   8.0858182e+00   4.2668364e+02  -1.0884287e+02   2.9214182e+02   7.7504727e+00   3.7341182e+02  -1.5358400e+01   3.6086636e+02  -8.0274909e+00   2.9343909e+02   1.3914873e+01   3.9364091e+02   1.8116909e+01   3.7837182e+02   1.7924800e+01   4.4368545e+02  -1.2913927e+01   3.9877818e+02   6.0325927e+01   6.9413182e+02   3.4693091e+01   4.5858000e+02  -3.9919127e+01   2.8034727e+02  -5.5805091e+00   8.6027273e+01   3.1462509e+02   5.4030636e+02   3.9821855e+01   5.8087091e+02   2.1587600e+01   6.8448000e+02  -1.1217491e+01   4.8753000e+02   1.9889418e+01   4.3930273e+02   9.6421455e+00   6.1754636e+02  -8.7437091e+00   4.1160000e+01   2.8251745e+01   5.5709818e+02   2.2500327e+01   2.5537909e+02   1.0547513e+02   3.2565727e+02   1.9275600e+01   1.7789727e+02   1.5395491e+01   2.2577727e+02   2.4349691e+02   7.0591545e+02  -4.0935055e+01   9.4814909e+02   3.8981709e+01   5.1518182e+02  -4.5097273e+01   3.4575818e+02   1.7434800e+01   3.7472182e+02   1.8876862e+02   5.3610091e+02   8.5691927e+01   3.7821182e+02   1.2365782e+01   3.9272727e+02  -1.0331182e+02   5.8454909e+02   3.0047891e+01   2.7117091e+02   1.0366178e+02   9.6002545e+02   2.9427055e+01   3.8259818e+02   2.5622145e+01   2.9422091e+02   1.2543236e+01   2.3082455e+02  -2.5868727e+00   4.3368455e+02  -1.3920218e+01   1.3682727e+01   3.4618538e+02   3.2687364e+02   4.0738375e+02   4.0445727e+02   2.9325091e+00   3.0085000e+02  -8.1852727e+00   4.2592273e+02   9.9934545e+00   1.0208555e+03   2.1026109e+01   4.1811091e+02  -1.5522509e+01
   7.2496636e+02   1.2972691e+01   3.1469000e+02  -1.3510655e+01   5.3980727e+02   2.1610873e+01   2.0360000e+02  -7.8889091e+00   5.5221182e+02   3.7999418e+01   4.8423364e+02  -8.1446873e+01   2.6125182e+02   3.4416727e+00   4.0197182e+02  -2.8423200e+01   4.2320636e+02   2.4985309e+01   2.9499909e+02  -4.2209927e+01   4.0109091e+02   1.8070909e+01   3.0182182e+02   4.1938800e+01   3.8713545e+02  -1.1619927e+01   4.3510818e+02   3.4195273e+00   6.3480182e+02   1.1769491e+01   4.6958000e+02  -9.6891273e+00   2.6611727e+02  -7.5521091e+00   6.1137273e+01   2.9105629e+02   4.4552636e+02   2.2744255e+01   5.1698091e+02   1.5478800e+01   6.5426000e+02   1.1980109e+01   5.4597000e+02   1.0104218e+01   4.5241273e+02   5.5933455e+00   9.5465636e+02  -8.0525091e+00   5.3800000e+00  -1.9215855e+01   6.4932818e+02   1.3231927e+01   3.1982909e+02   1.2287913e+02   2.8587727e+02   2.9128000e+01   1.1111727e+02   2.1957891e+01   2.7810727e+02   1.7164051e+02   6.7191545e+02  -1.9950545e+00   7.6036909e+02   4.6774109e+01   2.9962182e+02   2.8825753e+02   3.3719818e+02   3.8896000e+00   3.3139182e+02   1.5712502e+02   4.8999091e+02   1.1505073e+02   3.3077182e+02   3.8610982e+01   3.6361727e+02  -9.2753018e+01   4.3987909e+02  -1.8285091e+00   4.2139091e+02   1.1608418e+02   1.0854755e+03  -3.3828945e+01   3.1781818e+02  -1.5525455e+01   2.9511091e+02   2.1582036e+01   2.1505455e+02   4.3454727e+01   4.7402455e+02  -8.8074182e+00   2.2792727e+01   3.5256658e+02   2.3509364e+02   3.1039615e+02   4.1323727e+02  -1.1659891e+01   3.7863000e+02   8.1232727e-01   3.2381273e+02   1.4612255e+01   9.6563545e+02   3.2443709e+01   2.5200091e+02  -2.0123709e+01
   9.3063636e+02  -1.5810909e+01   3.4024000e+02   1.4445345e+01   5.1247727e+02   2.5687273e+01   2.0571000e+02   2.5272291e+01   6.1588182e+02   2.5245818e+01   4.9334364e+02  -6.4065673e+01   3.0381182e+02  -1.9743127e+01   4.2163182e+02   1.1140000e+00   3.8675636e+02  -1.4208691e+01   2.6577909e+02  -4.5542327e+01   3.2331091e+02   3.0963309e+01   3.1037182e+02   1.0254800e+01   3.1813545e+02   4.2400727e+00   3.6044818e+02  -5.4876727e+00   6.0702182e+02   2.2211891e+01   4.3191000e+02  -2.0895527e+01   2.9367727e+02  -8.4269091e+00   8.6807273e+01   4.0656269e+02   5.2230636e+02   2.5491855e+01   4.3398091e+02   1.7338800e+01   6.0526000e+02   1.8570109e+01   7.1119000e+02   4.9966182e+00   4.4597273e+02   2.4448545e+01   6.8565636e+02   6.1027491e+01   1.0940000e+01  -3.5506545e+00   6.3487818e+02  -3.3832073e+01   2.6504909e+02   9.6811527e+01   3.2843727e+02   3.4943200e+01   1.0100727e+02   1.1436691e+01   2.5855727e+02   2.3576451e+02   6.8547545e+02  -1.6189855e+01   8.2136909e+02   1.7124109e+01   2.4774182e+02   2.1296793e+02   3.7031818e+02  -1.8980000e+01   3.6872182e+02   1.3346862e+02   4.4743091e+02   1.8656553e+02   3.1765182e+02   3.5320582e+01   3.2339727e+02  -9.6645418e+01   4.7442909e+02  -1.3702509e+01   2.5139091e+02   1.4724418e+02   1.0202555e+03   6.6086545e+00   2.9059818e+02  -2.2017855e+01   3.1633091e+02   4.6884436e+01   2.2282455e+02   4.8723127e+01   5.4168455e+02  -1.3450218e+01   1.8792727e+01   3.6888658e+02   2.6209364e+02   3.2067615e+02   4.0711727e+02   5.9497091e+00   4.3729000e+02  -2.5220473e+01   3.7558273e+02   1.9130655e+01   1.0575255e+03   2.7312509e+01   3.6189091e+02   4.5350909e+00
   8.0318636e+02   3.4495091e+01   3.3913000e+02  -3.2458545e+00   4.4347727e+02   4.7987273e+01   1.8815000e+02   3.5457091e+01   5.7077182e+02  -8.2553818e+00   5.6945364e+02  -7.8484473e+01   2.3359182e+02   9.1044727e+00   4.2463182e+02   9.3240000e+00   4.2164636e+02  -1.6669891e+01   2.8343909e+02  -3.9065127e+01   3.0776091e+02   1.8207309e+01   3.4015182e+02   1.1532400e+01   2.9113545e+02  -1.9379927e+01   2.8844818e+02   6.0232727e-01   4.4891182e+02   3.0860691e+01   3.9802000e+02  -3.9744327e+01   3.0811727e+02  -1.0472109e+01   4.9137273e+01   3.3090629e+02   5.2752636e+02   2.3294255e+01   4.2176091e+02   9.7664000e+00   6.1093000e+02   2.1556509e+01   7.3875000e+02  -2.3658182e+01   5.1174273e+02   1.3296945e+01   6.2598636e+02   1.4911091e+01   2.6940000e+01   2.7499345e+01   5.3376818e+02   1.3586727e+01   2.4060909e+02   1.1432673e+02   4.4076727e+02   2.9406800e+01   1.1256727e+02   8.5118909e+00   2.4721727e+02   2.2178171e+02   6.0980545e+02  -1.2586255e+01   8.0947909e+02   3.2515309e+01   5.3962182e+02   1.3828753e+02   4.2131818e+02   1.2270000e+01   3.3939182e+02   1.0426502e+02   5.2066091e+02   1.3159713e+02   3.9310182e+02  -1.0485418e+01   3.2316727e+02  -8.4747018e+01   5.4020909e+02  -3.4049091e+00   3.6284091e+02   1.7076818e+02   8.8814545e+02   1.9737455e+01   3.2481818e+02  -2.1954545e+00   3.7000091e+02   3.6260836e+01   1.7260455e+02   5.3850727e+01   3.8702455e+02  -1.1847418e+01   2.4627273e+00   4.5297298e+02   3.0820364e+02   1.3920735e+02   4.4145727e+02   6.2025091e+00   4.8352000e+02   1.7311127e+01   3.7914273e+02   4.0758545e+00   7.8796545e+02   2.8767309e+01   3.2511091e+02  -3.9632509e+01
   9.2418636e+02   1.4255091e+01   3.1980000e+02   3.4860545e+01   4.4847727e+02   4.2572727e+00   2.7271000e+02   1.0462291e+01   6.5177182e+02  -8.7353818e+00   4.7445364e+02  -8.7884473e+01   2.9336182e+02  -1.9017127e+01   4.9230182e+02  -3.5649600e+01   3.9753636e+02  -1.4741091e+01   3.4232909e+02  -3.3116327e+01   3.1898091e+02   7.4197091e+00   4.1304182e+02  -1.1888000e+00   3.8168545e+02  -1.6843927e+01   4.9755818e+02  -1.5016473e+01   5.4569182e+02  -1.5431709e+01   3.4113000e+02  -2.5073127e+01   2.9989727e+02  -1.7034509e+01   5.7367273e+01   3.3724789e+02   4.5541636e+02  -4.6945455e-02   4.5842091e+02   3.0163600e+01   5.7982000e+02   1.0495309e+01   7.5875000e+02   1.7971818e+01   4.3374273e+02   4.9086945e+01   5.7210636e+02  -3.4108509e+01   3.2830000e+01   1.3588145e+01   4.3620818e+02  -4.8472727e-02   2.9604909e+02   7.7441527e+01   3.9365727e+02   2.6505600e+01   1.2034727e+02   7.8894909e+00   1.9121727e+02   1.8237171e+02   6.2980545e+02  -3.6736255e+01   7.7214909e+02   5.3501709e+01   6.7174182e+02  -8.8732073e+01   3.4097818e+02   3.1927200e+01   3.4484182e+02   1.8637902e+02   4.4055091e+02   1.4067593e+02   4.3221182e+02   1.1715782e+01   3.2450727e+02  -1.0162422e+02   5.1187909e+02  -1.2698509e+01   2.6228091e+02   1.2959298e+02   9.0347545e+02  -2.1928945e+01   2.9970818e+02   1.6363345e+01   3.6956091e+02   1.3626036e+01   1.8349455e+02   3.4309527e+01   3.9302455e+02  -2.4557418e+01   2.9462727e+01   4.3714298e+02   2.0798364e+02   2.2156495e+02   3.3556727e+02   8.9370909e-01   4.7429000e+02   1.3049527e+01   4.4692273e+02   2.6203455e+01   7.5796545e+02   2.1167309e+01   4.1189091e+02   2.8865091e+01
   9.1841636e+02   2.4166691e+01   3.5747000e+02  -1.1483055e+01   5.0680727e+02   7.5908727e+00   2.7360000e+02  -1.7189091e+00   6.1865182e+02  -1.1957818e+00   5.0923364e+02  -7.5996873e+01   2.4992182e+02  -3.6201927e+01   3.6997182e+02   6.9680000e-01   3.2031636e+02  -7.3434909e+00   3.1143909e+02  -1.3525127e+01   2.9498091e+02  -1.5550291e+01   3.1837182e+02   1.2384800e+01   3.8135545e+02   3.9524727e+00   4.8955818e+02   2.4953527e+01   5.2046182e+02   2.3366691e+01   3.8113000e+02  -4.1053127e+01   3.1289727e+02  -4.6245091e+00   6.1247273e+01   2.6471749e+02   2.9518636e+02   4.1661455e+01   3.9720091e+02   4.1841200e+01   6.0060000e+02  -1.3837091e+01   7.7775000e+02   1.6561818e+01   3.8697273e+02   2.4278545e+01   5.2398636e+02   1.0511091e+01   2.1940000e+01  -6.2106545e+00   4.4620818e+02   2.1515273e+00   3.2482909e+02   9.9259127e+01   3.8109727e+02   6.2510400e+01   1.3100727e+02   1.3146691e+01   2.4977727e+02   2.0746691e+02   5.2436545e+02  -1.9521055e+01   8.2447909e+02   3.6205309e+01   6.9496182e+02  -3.5029673e+01   3.4308818e+02   8.3084000e+00   3.2228182e+02   2.0774382e+02   5.0977091e+02   1.5124833e+02   4.0454182e+02  -1.0070618e+01   2.2861727e+02  -1.1606302e+02   5.7676909e+02   2.5330291e+01   1.8450091e+02   7.3705382e+01   8.5469545e+02  -1.4696545e+01   3.2592818e+02  -1.1394255e+01   4.4122091e+02   1.7113236e+01   1.9916455e+02   7.7165927e+01   4.2290455e+02  -2.4497818e+01   2.6132727e+01   4.0285938e+02   2.4731364e+02   2.9063855e+02   3.3034727e+02  -1.6468691e+01   4.3429000e+02   2.3579527e+01   4.0747273e+02  -1.5750545e+01   6.2330545e+02   4.7940109e+01   4.2267091e+02  -3.1073091e+00
   8.6707636e+02  -2.8361091e+00   2.4613000e+02  -5.8058545e+00   4.7413727e+02   6.2044727e+00   2.3071000e+02   8.2229091e-01   6.4621182e+02  -9.9605818e+00   5.1445364e+02  -8.8644473e+01   2.5047182e+02  -1.8695927e+01   4.6563182e+02  -9.6260000e+00   3.2631636e+02   2.0506509e+01   3.2254909e+02  -5.9193927e+01   3.0164091e+02  -9.3030909e+00   3.3159182e+02   1.8777200e+01   4.6190545e+02  -1.2261527e+01   3.2533818e+02   2.2201127e+01   4.6735182e+02   3.0495491e+01   4.2691000e+02  -3.3935527e+01   3.2123727e+02   3.6829091e-01   6.5027273e+01   2.6497509e+02   3.7452636e+02   2.3864255e+01   4.0698091e+02   2.3388800e+01   6.4493000e+02  -7.1349091e-01   7.3675000e+02   1.9391818e+01   4.3163273e+02   1.3475745e+01   5.2554636e+02  -2.3613709e+01   8.8300000e+00  -1.5941855e+01   3.7865818e+02  -1.0664473e+01   2.7449909e+02   9.1505527e+01   3.3765727e+02   3.2205600e+01   1.6845727e+02  -2.2993091e+00   3.3244727e+02   2.1029331e+02   5.5069545e+02  -4.5174545e+00   8.6325909e+02   4.0102909e+01   6.0585182e+02  -4.3350873e+01   3.8742818e+02  -1.6788000e+00   3.9217182e+02   1.8515262e+02   4.9488091e+02   1.8643953e+02   4.3032182e+02   3.4646982e+01   2.3327727e+02  -1.1355582e+02   6.1309909e+02   4.3313891e+01   1.7028091e+02   9.8622982e+01   1.0426955e+03   2.3263455e+01   3.6414818e+02  -1.3791855e+01   3.8767091e+02  -2.7276364e-01   1.9538455e+02   4.8358327e+01   4.3913455e+02  -3.3016218e+01   7.9127273e+00   3.0820698e+02   2.6375364e+02   3.4865335e+02   3.7645727e+02  -3.6267491e+01   4.0663000e+02   4.2792327e+01   4.7647273e+02   1.0509455e+01   6.5407545e+02   2.3928509e+01   4.0311091e+02   2.3474909e+00
   9.2174636e+02   6.0790291e+01   2.7924000e+02  -2.1674655e+01   4.9980727e+02   1.2803087e+02   2.5771000e+02   1.8112291e+01   6.2132182e+02   1.4590618e+01   4.8601364e+02  -9.0029273e+01   2.6281182e+02  -1.1353127e+01   3.7952182e+02  -6.6957200e+01   3.1464636e+02  -4.6698909e+00   3.2477909e+02  -1.4482327e+01   3.6631091e+02   1.2523309e+01   2.9448182e+02   2.1416000e+01   4.2346545e+02   9.1436727e+00   4.6833818e+02   4.4311273e+00   5.0269182e+02   9.1182909e+00   4.1847000e+02  -4.4820327e+01   3.4056727e+02  -1.0178109e+01   6.4477273e+01   2.7278909e+02   3.6796636e+02   1.6609055e+01   4.5565091e+02   1.2385200e+01   6.7026000e+02  -8.8498909e+00   6.8919000e+02   1.1866618e+01   4.5341273e+02   5.8533455e+00   5.8332636e+02   2.3213891e+01   1.3720000e+01  -1.0883055e+01   5.0187818e+02  -2.4120727e+00   2.7593909e+02   1.1394033e+02   3.5998727e+02   3.6089200e+01   1.0700727e+02   8.6166909e+00   2.5610727e+02   2.2629051e+02   6.1502545e+02  -2.4113855e+01   7.9736909e+02   5.8924109e+01   6.3651182e+02  -7.0583673e+01   3.4864818e+02  -6.2464000e+00   3.2495182e+02   2.1119022e+02   4.9899091e+02   1.1889073e+02   4.1843182e+02   2.7378182e+01   4.0683727e+02  -9.4990618e+01   5.8720909e+02  -2.1054909e+01   1.6162091e+02   1.1764578e+02   1.0455855e+03   3.1582255e+01   3.2803818e+02   3.3269455e+00   3.6056091e+02   2.3236036e+01   1.9771455e+02   4.9841927e+01   3.8402455e+02   2.2825818e+00   4.4682727e+01   3.5815538e+02   3.9820364e+02   3.9723735e+02   4.4445727e+02   1.0725091e+00   3.7463000e+02   2.7912327e+01   4.3158273e+02   2.8320655e+01   7.4685545e+02   3.7396109e+01   4.3267091e+02   2.1982691e+01
   8.0885636e+02   2.7481491e+01   2.7847000e+02  -3.5030545e+00   4.4736727e+02   1.5200607e+02   2.6115000e+02  -2.8052909e+01   5.8632182e+02  -3.3279382e+01   4.2268364e+02  -8.7742873e+01   2.7759182e+02  -9.4155273e+00   3.3552182e+02  -2.5437200e+01   3.4242636e+02  -7.8229091e-01   2.3632909e+02  -5.5516327e+01   3.7598091e+02   6.2997091e+00   2.6993182e+02   3.8600000e+01   3.9413545e+02   8.7100727e+00   3.1810818e+02   2.3669527e+01   6.0557182e+02  -1.7332109e+01   4.0391000e+02  -4.1765527e+01   2.5823727e+02   1.0968291e+01   4.7587273e+01   3.7981029e+02   4.0863636e+02   3.3245455e+01   4.4698091e+02   2.4188800e+01   6.5360000e+02   2.3142909e+01   8.6964000e+02   4.2870618e+01   4.3319273e+02   8.5809455e+00   5.7943636e+02   9.4150909e+00   6.2700000e+00   4.6029455e+00   6.1009818e+02  -3.2069673e+01   2.9393909e+02   5.8060327e+01   2.9998727e+02   1.1889200e+01   8.1117273e+01   8.8078909e+00   3.3933727e+02   2.5874211e+02   5.2347545e+02   2.3201455e+00   7.4181909e+02   2.7708109e+01   7.1262182e+02  -1.9782473e+01   3.8619818e+02  -2.1690400e+01   4.1439182e+02   2.0881502e+02   4.1677091e+02   1.6534833e+02   2.9621182e+02   4.5485782e+01   3.7983727e+02  -7.6940618e+01   3.8254909e+02   2.2207891e+01   4.1339091e+02   1.3661418e+02   1.1710255e+03  -3.4782945e+01   3.6659818e+02   4.6821455e+00   3.0267091e+02  -2.2763636e-02   1.8627455e+02   5.8197127e+01   6.0557455e+02   1.6685818e+00   5.5912727e+01   3.8280698e+02   4.0175364e+02   2.3628335e+02   4.6145727e+02  -2.1067491e+01   3.5852000e+02   2.2531127e+01   4.3758273e+02   1.6206545e+00   8.1330545e+02  -2.8369891e+01   4.2022091e+02  -1.3361309e+01
   7.8707636e+02   2.7113891e+01   2.9013000e+02  -1.8545855e+01   5.4869727e+02   2.1834967e+02   2.8426000e+02   2.5658291e+01   6.5243182e+02  -8.9818182e-01   4.1745364e+02  -1.0088447e+02   2.7292182e+02  -1.6041927e+01   3.9052182e+02  -2.0167200e+01   3.5253636e+02   9.4089091e+00   3.3977909e+02  -1.7923273e+00   3.7242091e+02   3.6924509e+01   2.5959182e+02  -6.5728000e+00   3.7046545e+02  -6.3963273e+00   3.0021818e+02  -1.7119273e+01   6.7180182e+02   5.9194909e+00   4.3424000e+02  -3.5301927e+01   2.3800727e+02  -4.9733091e+00   4.1697273e+01   2.4172149e+02   3.9785636e+02   2.5667855e+01   4.6231091e+02   5.0522400e+01   6.4582000e+02   1.7215309e+01   8.2719000e+02   2.7376618e+01   4.6452273e+02  -2.4595455e+01   5.6610636e+02   6.0314909e+00  -3.8400000e+00  -9.0382545e+00   5.9443818e+02   2.3183127e+01   2.0515909e+02   1.5838273e+02   3.3943727e+02   6.7332000e+00   8.8457273e+01   1.4660691e+01   2.8777727e+02   2.1553691e+02   5.7391545e+02  -3.8250545e+00   7.7581909e+02   1.3208109e+01   7.5174182e+02  -9.5912073e+01   3.4519818e+02  -2.3004000e+00   3.2906182e+02   2.0286142e+02   4.9343091e+02   1.3921553e+02   3.4143182e+02   2.5758182e+01   3.8794727e+02  -9.6589418e+01   3.5109909e+02   5.4603891e+01   2.5417091e+02   8.9801782e+01   1.0635855e+03  -2.0627745e+01   3.2914818e+02   2.6348145e+01   2.6989091e+02  -7.2903636e+00   1.8849455e+02   5.3239527e+01   5.0624455e+02  -8.8350182e+00  -6.3172727e+00   3.0278538e+02   6.0042364e+02   1.4279745e+01   4.7534727e+02  -2.7386909e+00   3.5418000e+02  -4.4516727e+00   5.5436273e+02   4.6608255e+01   9.7707545e+02   8.7485091e+00   4.5344091e+02  -3.6789091e+00
   7.7241636e+02   3.0626691e+01   2.8358000e+02   1.6758145e+01   5.3402727e+02   1.8752327e+02   2.6115000e+02   2.2507091e+01   6.1865182e+02  -3.1957818e+00   4.1001364e+02  -9.2289273e+01   2.6470182e+02   1.6725673e+01   3.7963182e+02   1.6594000e+01   3.6997636e+02   1.3243709e+01   2.8921909e+02  -2.8307527e+01   3.3598091e+02   1.3729709e+01   3.7159182e+02   5.4797200e+01   4.4646545e+02  -1.9366327e+01   4.1033818e+02   5.4011273e+00   4.3724182e+02   1.0464291e+01   4.3180000e+02  -1.4467273e+00   2.7578727e+02   4.5429091e-01   5.9027273e+01   2.7545509e+02   5.3796636e+02   2.8679055e+01   3.9998091e+02   4.3178800e+01   5.7371000e+02   1.8534109e+01   7.3675000e+02   1.0061818e+01   4.2319273e+02   3.0150945e+01   6.1065636e+02   2.3027491e+01   2.0720000e+01  -1.1003055e+01   3.1665818e+02  -7.3744727e+00   2.4549909e+02   1.5448553e+02   3.2587727e+02   2.8258000e+01   1.8267727e+02   1.3233091e+01   3.0466727e+02   2.6229571e+02   6.3869545e+02  -1.4787455e+01   7.8770909e+02   3.1816909e+01   6.0107182e+02  -7.8188473e+01   4.2608818e+02   2.0084000e+00   3.0261182e+02   1.8920742e+02   2.7499091e+02   2.1692073e+02   3.6610182e+02  -6.4354182e+00   3.4972727e+02  -6.3641818e+01   5.1176909e+02   2.9750291e+01   2.2362091e+02   9.9795782e+01   9.4669545e+02   6.8334545e+00   3.3537818e+02   1.0959745e+01   3.1133091e+02   3.2504436e+01   2.9982455e+02   8.7453127e+01   6.4746455e+02  -1.0352618e+01   1.7927273e+00   3.2980658e+02   5.1487364e+02   2.1903745e+01   5.0978727e+02  -2.9338909e+00   3.4340000e+02  -4.1492727e+00   5.0725273e+02  -1.2622945e+01   9.7607545e+02  -7.8314909e+00   4.0989091e+02   2.4509091e-01
   8.8263636e+02   2.9809091e+01   3.3669000e+02  -2.9380655e+01   5.4469727e+02   1.3999967e+02   3.0204000e+02   3.0005891e+01   5.3599182e+02   1.1637018e+01   4.2834364e+02  -6.2975673e+01   2.5759182e+02  -8.5955273e+00   3.9474182e+02  -1.8064800e+01   3.8764636e+02   4.0501091e+00   2.7088909e+02  -3.1171127e+01   3.9364091e+02   1.4556909e+01   3.2482182e+02   1.6868800e+01   4.0835545e+02   4.7924727e+00   4.2099818e+02   2.4668327e+01   4.3080182e+02   2.8649491e+01   3.7491000e+02  -3.5445527e+01   3.0278727e+02  -1.4857091e+00   5.0367273e+01   3.2502789e+02   5.0885636e+02   8.5678545e+00   4.9487091e+02   2.5027600e+01   6.1182000e+02   4.9353091e+00   7.8053000e+02   3.2294182e+00   4.8019273e+02   1.8370945e+01   6.8643636e+02   3.0750909e+00   4.3830000e+01  -1.0851855e+01   3.9676818e+02   1.5666727e+01   2.4526909e+02   1.8695393e+02   3.9209727e+02   1.5740400e+01   2.7700727e+02   2.2686691e+01   2.8855727e+02   2.3402451e+02   6.1858545e+02  -4.7948655e+01   7.4070909e+02   2.8016909e+01   6.2640182e+02  -6.1434873e+01   3.6931818e+02   1.6550000e+01   3.4561182e+02   2.3098742e+02   3.3088091e+02   1.5699953e+02   3.2499182e+02   6.9733382e+01   4.2939727e+02  -1.0868542e+02   3.6265909e+02   6.4590909e+00   2.5928091e+02   1.1216298e+02   9.5580545e+02  -3.1115345e+01   3.1814818e+02   7.7781455e+00   2.7400091e+02  -1.4179164e+01   2.1149455e+02   2.9849527e+01   6.3468455e+02  -1.9770218e+01   4.3682727e+01   3.7423538e+02   3.7275364e+02  -2.0616655e+01   3.6300727e+02   1.3138509e+01   3.5429000e+02   3.1649527e+01   5.8614273e+02   9.2858545e+00   8.5152545e+02   2.2682509e+01   3.7222091e+02  -2.2071309e+01
   8.2385636e+02   3.8281491e+01   2.9969000e+02   1.1393455e+00   5.0525727e+02   1.7948487e+02   2.8148000e+02   9.9906909e+00   6.3043182e+02   3.2191818e+01   4.3034364e+02  -7.5915673e+01   2.6981182e+02  -3.0133127e+01   4.1974182e+02   1.1155200e+01   3.5864636e+02  -1.5198909e+00   3.0821909e+02  -2.0387527e+01   3.5442091e+02  -9.3054909e+00   4.5571182e+02   4.5397600e+01   3.0913545e+02  -5.5999273e+00   5.3744818e+02  -2.7676727e+00   5.2857182e+02   1.3717891e+01   4.8324000e+02  -2.7441927e+01   2.7800727e+02  -1.0723309e+01   2.9137273e+01   2.6895629e+02   4.7518636e+02   4.0261455e+01   4.3698091e+02   2.3218800e+01   5.4060000e+02  -1.7817091e+01   7.3975000e+02   3.0418182e+00   4.3830273e+02   5.6121455e+00   6.6776636e+02  -2.4211309e+01  -1.4280000e+01  -9.7530545e+00   4.6643818e+02   2.1533127e+01   1.7515909e+02   1.2723273e+02   3.8543727e+02  -1.0726800e+01   3.0534727e+02   3.7869491e+01   2.6933727e+02   2.9356211e+02   6.4414545e+02  -4.3223455e+01   7.3103909e+02   7.2230509e+01   6.6929182e+02  -6.4646073e+01   3.6208818e+02   5.3484000e+00   3.4717182e+02   2.1464262e+02   4.4921091e+02   7.1093127e+01   3.8665182e+02  -1.9079418e+01   3.9605727e+02  -9.4238218e+01   3.8765909e+02   7.9090909e+00   2.8884091e+02   1.0346818e+02   1.0195855e+03   1.7782255e+01   3.4814818e+02  -2.6951855e+01   2.8611091e+02   1.0820364e+00   2.1405455e+02   6.7754727e+01   6.3968455e+02   1.7709782e+01  -1.0757273e+01   3.6881058e+02   4.3364364e+02  -1.2597855e+01   5.2500727e+02  -1.9931491e+01   3.5129000e+02  -1.1780473e+01   5.9203273e+02   7.0446545e+00   9.5596545e+02   3.7107309e+01   4.2600091e+02   8.4629091e-01
   8.6763636e+02   3.4119091e+01   3.3269000e+02  -1.4170655e+01   3.9036727e+02   1.1223607e+02   2.1293000e+02  -1.6195309e+01   5.3865182e+02   8.6421818e-01   5.5645364e+02  -6.0114473e+01   2.8425182e+02  -3.7838327e+01   4.1019182e+02  -2.7520800e+01   3.7753636e+02  -5.5141091e+01   2.7877909e+02  -4.9802327e+01   3.4098091e+02   2.5769709e+01   3.0326182e+02   5.4836000e+00   3.4890545e+02   2.1328473e+01   4.2766818e+02   2.6684727e+01   5.3380182e+02  -5.7005091e+00   4.2635000e+02  -2.2890727e+01   3.5489727e+02  -2.4345091e+00   5.8807273e+01   3.4502269e+02   5.0563636e+02   3.3375455e+01   4.0053091e+02   1.0574800e+01   6.1437000e+02   2.4501309e+01   6.8964000e+02   5.2610618e+01   4.6497273e+02  -5.2145455e-01   6.3665636e+02  -1.5382509e+01   1.2700000e+00   2.9454545e-03   4.2998818e+02   5.5912727e-01   1.4404909e+02   8.1941527e+01   3.6976727e+02   1.3976800e+01   2.9134727e+02   1.7319491e+01   2.5677727e+02   2.0012691e+02   6.0480545e+02   3.9263745e+01   7.5992909e+02   4.6479309e+01   6.4307182e+02  -4.8218473e+01   3.6097818e+02   3.8987200e+01   3.2217182e+02   2.1130262e+02   4.7055091e+02   1.0549593e+02   4.0454182e+02   2.0489382e+01   3.5905727e+02  -7.0618218e+01   3.8187909e+02  -3.0188509e+01   2.3284091e+02   1.2650818e+02   9.5591545e+02  -4.1241455e+00   2.9037818e+02  -3.4402545e+00   4.6967091e+02   5.6727236e+01   2.0816455e+02   9.7225927e+01   5.9402455e+02   3.9032582e+01   2.1352727e+01   4.7435178e+02   3.7209364e+02  -6.5638545e+00   4.4978727e+02  -3.4638909e+00   1.9307000e+02   3.9987127e+01   4.5603273e+02  -2.0185345e+01   9.4630545e+02   2.9660109e+01   3.4589091e+02  -1.4524909e+01
   8.0918636e+02  -1.2094909e+01   2.6069000e+02  -1.0806545e+00   4.2536727e+02   8.1326073e+01   1.6571000e+02   1.2582291e+01   5.6065182e+02   4.1444218e+01   5.7323364e+02  -9.5346873e+01   2.9547182e+02  -7.2959273e+00   4.9552182e+02  -2.9127200e+01   4.0964636e+02   9.2901091e+00   2.7599909e+02  -3.1809927e+01   3.1531091e+02   3.4933309e+01   3.9793182e+02   1.4910000e+01   3.5779545e+02   4.0177273e+01   3.8621818e+02   1.6560727e+01   5.6557182e+02   1.7578909e+00   3.2069000e+02  -1.9777927e+01   3.1589727e+02   1.1135491e+01   5.8697273e+01   3.3814149e+02   4.8552636e+02  -6.7574545e-01   4.0920091e+02   2.6441200e+01   6.2160000e+02   4.8702909e+01   8.0941000e+02   5.7901818e-01   4.4941273e+02   6.0533455e+00   6.3965636e+02  -4.9625091e+00   1.3720000e+01   3.2269455e+00   5.2598818e+02   5.9891273e+00   1.8193909e+02   1.5757033e+02   4.3098727e+02   3.5969200e+01   3.9678727e+02   2.6994291e+01   2.8621727e+02   2.1466171e+02   6.1669545e+02  -1.3027455e+01   8.4659909e+02   2.4985709e+01   6.2096182e+02  -3.5669673e+01   3.5442818e+02   7.5112000e+00   3.7884182e+02   1.9621902e+02   4.8688091e+02   1.3051953e+02   4.0699182e+02  -1.4156618e+01   3.5172727e+02  -1.1947182e+02   4.0776909e+02   1.0960291e+01   2.9417091e+02   1.6193178e+02   8.7714545e+02  -1.6025455e+00   2.8670818e+02  -6.0366545e+00   3.1000091e+02   5.5008364e+00   2.1482455e+02   4.0253127e+01   4.6924455e+02  -1.6315018e+01   1.0242727e+01   4.0346058e+02   3.9009364e+02   3.0996145e+01   4.9567727e+02   3.1974909e+01   4.4252000e+02   1.1141127e+01   4.5181273e+02  -2.3517745e+01   8.7307545e+02   4.6298509e+01   3.2333091e+02  -2.9940109e+01
   9.2907636e+02   2.5753891e+01   3.0424000e+02  -2.0564655e+01   4.1258727e+02   1.4356847e+02   1.8448000e+02   2.7860691e+01   5.7443182e+02   2.4221818e+01   4.4601364e+02  -6.9829273e+01   2.7203182e+02  -1.2007273e+00   5.3241182e+02  -6.0188400e+01   3.6031636e+02  -1.3983491e+01   2.9299909e+02  -6.1829927e+01   2.3520091e+02   1.2342109e+01   3.7259182e+02   1.7717200e+01   3.9179545e+02  -7.6527273e+00   3.1266818e+02   2.8847273e+00   4.1969182e+02  -2.7241709e+01   3.4713000e+02  -4.1131273e+00   3.6134727e+02  -1.7730509e+01   5.3697273e+01   1.6821149e+02   3.9063636e+02  -1.5864545e+01   3.8653091e+02  -8.7452000e+00   5.5204000e+02   3.4827709e+01   7.8019000e+02   7.0266182e+00   4.4397273e+02   1.4718545e+01   7.5287636e+02  -1.7800109e+01  -7.7300000e+00   1.2272945e+01   5.0432818e+02  -3.3168073e+01   2.5315909e+02   1.0454273e+02   3.7809727e+02   3.6310400e+01   4.5900727e+02   4.0166909e+00   2.2021727e+02   1.8071171e+02   5.4025545e+02  -3.2422545e+00   7.2547909e+02   4.3455309e+01   6.4985182e+02  -6.5090873e+01   2.3197818e+02  -3.1328000e+00   3.3906182e+02   2.0184142e+02   3.8666091e+02   1.7853713e+02   4.6577182e+02   1.2030982e+01   3.5583727e+02  -8.8360618e+01   3.2154909e+02   5.4178909e+00   2.9406091e+02   1.3038058e+02   8.2980545e+02  -4.1815345e+01   3.2114818e+02  -2.0791855e+01   3.9067091e+02   1.6157236e+01   2.0138455e+02   1.3988327e+01   4.1479455e+02  -1.1629018e+01   6.1327273e+00   4.1467938e+02   3.4831364e+02  -1.5001455e+01   2.6411727e+02  -8.9502909e+00   4.2363000e+02  -1.1237673e+01   4.8681273e+02   1.5012255e+01   8.7941545e+02   2.9901309e+01   4.1622091e+02  -1.9151309e+01
   7.7785636e+02   2.8191491e+01   2.6013000e+02   1.6744145e+01   3.7936727e+02   1.0878607e+02   1.7937000e+02   2.9294909e+00   5.9843182e+02  -6.8081818e+00   4.6945364e+02  -7.7154473e+01   2.5970182e+02  -2.8743273e+00   4.6363182e+02  -1.6796000e+01   3.0175636e+02   3.2251309e+01   3.2354909e+02  -2.6053927e+01   3.1331091e+02   4.2543309e+01   3.4348182e+02   2.9716000e+01   4.2868545e+02  -2.7392727e-01   4.1466818e+02   1.7614727e+01   4.6946182e+02  -4.5533091e+00   3.4847000e+02  -5.0003273e+00   2.9711727e+02   8.8578909e+00   7.3367273e+01   2.6341789e+02   4.6974636e+02   3.4136655e+01   4.0253091e+02   2.6304800e+01   5.3993000e+02  -2.0423491e+01   8.1497000e+02   4.2442182e+00   3.7585273e+02   1.1058145e+01   5.9887636e+02   1.6859891e+01   8.1600000e+00  -5.3282545e+00   6.2276818e+02   1.5136727e+01   2.1671909e+02   1.3778793e+02   3.2654727e+02   2.0984400e+01   3.1856727e+02   5.0318909e+00   2.3721727e+02   2.1280171e+02   6.0236545e+02  -4.8810545e+00   9.0003909e+02   5.5160509e+01   6.0218182e+02  -6.1497273e+01   2.3653818e+02  -1.3607600e+01   3.1928182e+02   2.4076382e+02   2.4588091e+02   3.0235953e+02   4.0788182e+02   3.6102182e+01   3.3439727e+02  -1.0941542e+02   4.8565909e+02   4.3069091e+01   2.2317091e+02   9.7051782e+01   1.0196955e+03  -8.9654545e-01   2.9948818e+02   1.3380945e+01   4.9300091e+02   4.7420836e+01   1.7782455e+02   4.1983127e+01   4.0024455e+02  -3.0685018e+01   2.2682727e+01   4.6935538e+02   3.4775364e+02  -3.9665455e-01   3.0289727e+02  -3.4052691e+01   4.5152000e+02   2.0201127e+01   3.0336273e+02  -2.0311745e+01   7.4974545e+02  -3.7945091e+01   3.9733091e+02   5.4698909e+00
   9.2018636e+02   4.3135091e+01   2.8135000e+02  -7.1734545e+00   4.5702727e+02   1.6434327e+02   2.3115000e+02   8.9070909e+00   6.5854182e+02   2.3830182e+00   4.2201364e+02  -1.0124927e+02   2.5803182e+02   6.5892727e+00   5.6374182e+02  -1.0248000e+00   3.7075636e+02  -6.5986909e+00   4.2621909e+02  -6.3775273e+00   3.0776091e+02   3.4427309e+01   3.6971182e+02   2.7276000e+00   4.7057545e+02   7.0487273e-01   3.3677818e+02   2.8175927e+01   5.7180182e+02  -3.1520509e+01   3.8980000e+02  -4.2306727e+01   3.6789727e+02  -6.4745091e+00   4.8807273e+01   2.6315269e+02   3.6041636e+02  -5.2269455e+00   4.0431091e+02   1.8832400e+01   5.8571000e+02   4.2441091e+00   6.9219000e+02   1.1406618e+01   3.8985273e+02  -9.5185455e-01   5.9187636e+02  -1.3360109e+01   6.1600000e+00   1.0517455e+00   4.0143818e+02   1.9293127e+01   2.2893909e+02   1.8659033e+02   3.6198727e+02   1.3259200e+01   2.7767727e+02   2.1083091e+01   2.4110727e+02   2.6104051e+02   4.9214545e+02   2.1276545e+01   9.0736909e+02   4.0124109e+01   6.9118182e+02  -1.8837273e+01   3.4664818e+02   1.2913600e+01   3.6961182e+02   3.1017742e+02   4.0432091e+02   1.3623433e+02   4.4977182e+02   3.1098182e-01   4.1916727e+02  -9.2647018e+01   4.8265909e+02   1.2529091e+01   1.6650091e+02   8.3365382e+01   1.0021455e+03   1.8617455e+01   3.2614818e+02   4.1381455e+00   3.9256091e+02  -9.9939636e+00   1.7516455e+02   6.0535927e+01   4.0035455e+02  -2.4363818e+01   7.3527273e+00   3.7469178e+02   6.5375364e+02   1.2013345e+01   4.4111727e+02   3.1229709e+01   4.6852000e+02   3.3061127e+01   3.6614273e+02  -1.6224145e+01   3.3885545e+02   5.8061091e+00   5.1689091e+02   8.6850909e+00
   9.8152636e+02  -4.8821091e+00   2.4013000e+02   2.0141455e+00   4.0513727e+02   1.3472447e+02   2.4382000e+02   1.1333491e+01   6.0565182e+02   2.3954218e+01   4.2790364e+02  -6.2380473e+01   2.1581182e+02   5.5268727e+00   4.5641182e+02  -9.5484000e+00   3.2408636e+02   7.8049091e+00   3.1877909e+02  -1.7342327e+01   3.6598091e+02   3.9099709e+01   3.5615182e+02   3.6702400e+01   5.2068545e+02  -1.3523927e+01   2.6444818e+02   1.4192327e+01   5.4069182e+02  -9.9217091e+00   4.1913000e+02  -3.0093127e+01   3.6845727e+02   6.8206909e+00   9.4477273e+01   4.5061909e+02   3.1585636e+02   4.0078545e+00   3.6598091e+02   4.0898800e+01   6.4782000e+02   4.1605309e+01   7.1908000e+02   1.8365418e+01   4.5363273e+02  -1.1504255e+01   7.6810636e+02  -1.7678509e+01   1.9270000e+01  -2.6217055e+01   6.6832818e+02   2.9161927e+01   2.4704909e+02   1.4625153e+02   3.5520727e+02   3.5141600e+01   2.6956727e+02   2.0951891e+01   2.8577727e+02   2.0802691e+02   5.0869545e+02   3.2612545e+01   7.6836909e+02   4.8364109e+01   6.5618182e+02  -5.2487273e+01   3.5997818e+02  -5.2628000e+00   3.1972182e+02   1.8072862e+02   4.2666091e+02   2.2722713e+02   4.3065182e+02  -3.1594182e+00   3.6505727e+02  -9.9208218e+01   5.0154909e+02   2.1278909e+00   1.5895091e+02   1.0018938e+02   1.0222555e+03  -5.9913455e+00   3.3425818e+02   1.3489345e+01   3.4533091e+02   3.6744364e+00   1.5193455e+02   4.2944327e+01   4.1657455e+02   1.1858182e-01   1.7792727e+01   3.3663658e+02   5.5675364e+02   1.8833455e+00   4.3045727e+02   6.8525091e+00   4.1263000e+02   2.5323273e+00   5.2669273e+02   2.3931855e+01   6.8030545e+02   1.0380109e+01   5.5478091e+02   1.6433891e+01
   8.7485636e+02   2.6541491e+01   2.5224000e+02  -1.5064655e+01   4.1791727e+02   1.4636207e+02   1.6637000e+02  -2.1800509e+01   6.1410182e+02  -4.8501782e+01   4.7734364e+02  -7.9895673e+01   2.5347182e+02  -1.4375927e+01   5.4463182e+02   1.8504000e+01   3.0008636e+02  -1.5275091e+01   3.3543909e+02   3.9948727e+00   3.9609091e+02   9.8109091e+00   3.4671182e+02   1.8677600e+01   4.1135545e+02  -1.6997527e+01   4.1666818e+02  -1.0545273e+01   4.5724182e+02   1.2194291e+01   3.5058000e+02  -3.6389127e+01   3.3267727e+02   3.0130909e+00   9.5027273e+01   4.2879509e+02   3.5563636e+02   1.3045455e+01   3.7742091e+02   2.7536000e+00   5.8860000e+02   1.4122909e+01   6.4308000e+02   3.4775418e+01   4.5952273e+02   1.9474545e+01   5.5187636e+02   7.7298909e+00   4.4900000e+00  -1.6924655e+01   4.7620818e+02  -4.0358473e+01   2.4660909e+02   1.3406673e+02   3.6920727e+02   6.1316000e+00   1.3678727e+02   1.8464291e+01   2.4710727e+02   2.3823051e+02   6.0702545e+02  -1.0693855e+01   7.7759909e+02   5.2625709e+01   6.0874182e+02  -7.0132073e+01   3.1097818e+02   2.2657200e+01   3.6095182e+02   2.3354022e+02   4.3332091e+02   2.8314433e+02   3.8843182e+02   1.0998182e+01   4.0405727e+02  -1.1565822e+02   4.9954909e+02  -5.3821091e+00   2.6550091e+02   1.4555538e+02   9.6402545e+02   5.3370545e+00   2.8248818e+02   3.1190945e+01   3.5822091e+02  -2.9167636e+00   1.7260455e+02   4.2070727e+01   3.3657455e+02  -9.3714182e+00   2.2132727e+01   3.7439938e+02   6.7587364e+02  -9.3162545e+00   5.1356727e+02  -6.4562909e+00   3.9385000e+02   3.5924727e+01   5.1881273e+02   2.3422545e+00   7.8119545e+02  -7.4610909e+00   5.5578091e+02  -2.2536109e+01
   8.7952636e+02   1.4387891e+01   2.4813000e+02  -6.0758545e+00   5.3291727e+02   1.9083207e+02   2.3671000e+02   4.1342291e+01   6.1632182e+02   3.8430618e+01   4.8156364e+02  -8.6783273e+01   3.0592182e+02   5.4280727e+00   3.6630182e+02  -2.2960000e-01   3.9931636e+02  -1.0773491e+01   5.4199909e+02  -3.1529927e+01   4.1853091e+02   2.3785709e+01   3.8959182e+02   2.3577200e+01   3.6602545e+02   7.9588727e+00   3.2344818e+02  -7.7576727e+00   5.0635182e+02   1.7155491e+01   4.2147000e+02  -1.0060327e+01   2.7223727e+02  -6.9317091e+00   6.0477273e+01   2.8455909e+02   3.6274636e+02   2.8256655e+01   3.9420091e+02   1.9521200e+01   6.3137000e+02   1.2261309e+01   7.7930000e+02   3.8877818e+01   4.6708273e+02   3.0199745e+01   4.8610636e+02  -2.4568509e+01   7.2000000e-01   1.8169455e+00   2.9465818e+02  -2.0054473e+01   2.8337909e+02   1.4901513e+02   3.2932727e+02   3.1020000e+00   3.1222727e+02   5.0089091e+01   2.8355727e+02   2.3353451e+02   6.6725545e+02  -2.8402255e+01   7.5703909e+02   6.5710509e+01   5.9518182e+02  -4.8827273e+01   3.6597818e+02  -5.2280000e-01   3.4928182e+02   1.9980382e+02   4.2355091e+02   1.2203593e+02   3.7965182e+02   7.8105818e+00   4.4639727e+02  -8.6485418e+01   4.1365909e+02   3.3829091e+01   3.8084091e+02   9.0888182e+01   9.9691545e+02   1.8365855e+01   3.3748818e+02   3.4790945e+01   3.0933091e+02   2.9334436e+01   2.4905455e+02   6.2734727e+01   4.6524455e+02  -8.9950182e+00   2.3242727e+01   4.1064058e+02   4.7298364e+02  -2.1635055e+01   4.9700727e+02  -1.4021491e+01   3.6040000e+02   9.4907273e+00   5.1381273e+02   1.8962255e+01   8.9030545e+02   1.2920109e+01   4.6311091e+02  -7.9025091e+00
   9.3541636e+02   2.1806691e+01   2.9713000e+02   7.6741455e+00   5.6069727e+02   1.7060967e+02   2.1182000e+02   1.4783491e+01   6.3388182e+02   1.8915818e+01   4.4456364e+02  -7.5603273e+01   3.0570182e+02  -2.1784327e+01   3.8997182e+02  -5.5353200e+01   3.4264636e+02  -1.8569891e+01   4.2343909e+02  -2.6715127e+01   4.0509091e+02   3.5530909e+01   3.3582182e+02   1.6218800e+01   3.6946545e+02  -2.0976327e+01   3.2433818e+02   3.7311273e+00   4.2435182e+02  -3.9450909e-01   3.2047000e+02  -4.3310327e+01   2.6300727e+02  -5.3033091e+00   8.0587273e+01   3.3128029e+02   5.0374636e+02   4.3636655e+01   4.7209091e+02   1.8410000e+01   6.4104000e+02   1.6257709e+01   7.9264000e+02   8.5906182e+00   4.1474273e+02  -4.6130545e+00   5.5610636e+02   2.3171491e+01  -5.0600000e+00   2.2279345e+01   3.7132818e+02  -2.3528073e+01   1.9360909e+02   2.2230673e+02   2.1565727e+02   9.9656000e+00   2.9600727e+02   3.0386691e+01   2.7044727e+02   2.3258331e+02   4.3936545e+02  -2.2391055e+01   6.4781909e+02   7.6778109e+01   6.3062182e+02  -6.9552473e+01   4.0486818e+02   5.8256000e+01   3.1139182e+02   2.3394502e+02   3.1999091e+02   2.3509073e+02   3.4054182e+02   1.0609382e+01   4.6361727e+02  -1.2564302e+02   5.4998909e+02  -1.6857309e+01   2.2639091e+02   1.1368418e+02   9.7058545e+02   5.3622545e+00   3.8203818e+02  -2.7773055e+01   2.7978091e+02   2.4843636e-01   2.1438455e+02   2.1948327e+01   3.9002455e+02  -1.1977418e+01  -5.7572727e+00   3.6941058e+02   4.7087364e+02   3.0973745e+01   3.8856727e+02  -3.3126291e+01   3.2229000e+02  -2.5570473e+01   4.1914273e+02   8.7658545e+00   9.6396545e+02   1.2247309e+01   4.0544091e+02   1.3941091e+01
   9.5574636e+02   7.1802909e+00   2.7013000e+02  -2.4605855e+01   5.1602727e+02   1.6018327e+02   2.2926000e+02  -1.3941709e+01   5.7643182e+02  -5.9381818e+00   3.8823364e+02  -7.9096873e+01   3.0047182e+02  -8.2459273e+00   4.1941182e+02  -1.9928400e+01   4.3364636e+02   1.8920109e+01   5.1566909e+02  -2.2643527e+01   4.0742091e+02   2.9784509e+01   3.6526182e+02  -5.1364000e+00   3.5013545e+02   3.7570073e+01   5.2088818e+02   2.6447127e+01   4.7391182e+02   1.0750691e+01   3.7335000e+02  -4.1100727e+01   2.9578727e+02  -1.6925709e+01   5.8587273e+01   2.8460029e+02   4.6541636e+02   1.7483055e+01   4.7831091e+02   1.8682400e+01   6.1293000e+02   3.8286509e+01   8.7441000e+02   2.6829018e+01   4.3397273e+02   2.2738545e+01   5.7465636e+02   2.5774909e+00   1.4900000e+00   9.2053455e+00   3.4409818e+02   1.8210327e+01   1.9515909e+02   1.4840273e+02   2.8154727e+02  -7.6356000e+00   2.3267727e+02   3.6830909e+00   3.0144727e+02   2.5088331e+02   5.5502545e+02  -1.6313855e+01   7.5259909e+02   6.8845709e+01   5.8429182e+02  -9.8846073e+01   3.6519818e+02   1.0879600e+01   3.2595182e+02   1.8245022e+02   3.5677091e+02   1.6581833e+02   3.8021182e+02  -8.0142182e+00   4.1594727e+02  -6.2279418e+01   5.7298909e+02   4.8526909e+00   4.5239091e+02   1.2805418e+02   9.6358545e+02  -5.8577455e+00   3.3559818e+02  -2.4617855e+01   2.4433091e+02  -1.1245564e+01   2.4338455e+02   2.8738327e+01   4.3613455e+02   1.3993782e+01   3.3527273e+00   3.4123178e+02   4.1642364e+02  -1.7802545e+00   4.9345727e+02  -1.4077491e+01   3.4652000e+02  -1.9588727e+00   3.7358273e+02   2.4740655e+01   1.0559655e+03  -1.2442691e+01   4.0544091e+02  -2.1398909e+01
   7.9707636e+02   3.9838909e+00   3.6091000e+02  -3.8682545e+00   5.6391727e+02   2.1446207e+02   2.6015000e+02   1.5917091e+01   5.7532182e+02   4.8270618e+01   4.0179364e+02  -9.1521673e+01   3.4025182e+02  -1.4208327e+01   4.4319182e+02  -4.5270800e+01   4.0842636e+02   2.3497709e+01   4.8332909e+02  -7.5063273e+00   3.9642091e+02   3.4784509e+01   3.3048182e+02   4.8536000e+01   3.6279545e+02  -3.7442727e+01   3.3221818e+02  -2.2229273e+01   6.2824182e+02  -1.5957091e+00   4.1747000e+02  -3.4070327e+01   3.3867727e+02   2.5330909e+00   6.3477273e+01   2.2931909e+02   5.0941636e+02  -1.4366945e+01   4.0487091e+02   5.4897600e+01   6.4148000e+02  -5.1074909e+00   8.4941000e+02   1.6599018e+01   4.6019273e+02  -8.0905455e-01   6.0487636e+02  -1.0180109e+01   9.2700000e+00  -1.7977055e+01   4.6509818e+02  -2.9029673e+01   2.0615909e+02   1.3375273e+02   2.3543727e+02   2.8383200e+01   2.4411727e+02   1.6097891e+01   3.0821727e+02   2.3556171e+02   4.8347545e+02  -5.3698545e+00   7.4547909e+02   4.3075309e+01   6.0585182e+02  -4.0790873e+01   3.5142818e+02  -2.9088000e+00   3.1006182e+02   1.6750142e+02   4.0343091e+02   1.3415527e+01   3.8888182e+02   1.2182182e+01   3.8661727e+02  -1.1093302e+02   5.0520909e+02   2.4165091e+01   6.9639091e+02   1.6486418e+02   9.6291545e+02  -2.4574145e+01   3.5448818e+02  -2.4679055e+01   3.1889091e+02   3.2899636e+01   2.3660455e+02   6.5620727e+01   5.5702455e+02  -1.8677418e+01   2.4912727e+01   3.1017698e+02   4.6920364e+02   1.3887345e+01   4.8289727e+02   2.3107309e+01   3.0118000e+02   8.9832727e-01   5.6358273e+02   3.9980655e+01   1.1027455e+03   5.7034909e+01   4.7222091e+02  -4.4013091e+00
   7.5185636e+02   8.4914909e+00   2.8424000e+02   9.7053455e+00   5.1925727e+02   1.2081487e+02   2.7815000e+02   2.9257091e+01   6.0677182e+02   2.6304618e+01   4.1934364e+02  -7.3145673e+01   2.9092182e+02   3.1398073e+01   5.0741182e+02  -1.3408400e+01   3.8220636e+02  -1.0404691e+01   3.5121909e+02  -3.8597527e+01   3.8364091e+02   2.1466909e+01   3.2693182e+02   4.9820000e+01   4.0513545e+02   1.7390073e+01   3.1710818e+02   2.0749527e+01   5.2357182e+02   2.8337891e+01   4.3224000e+02   1.2748073e+01   3.1278727e+02   5.8242909e+00   7.4697273e+01   3.0920149e+02   5.4274636e+02   3.1186655e+01   3.5120091e+02   2.9521200e+01   7.2182000e+02   5.2453091e+00   8.9064000e+02   2.3006182e+00   4.3608273e+02   1.0789745e+01   6.4965636e+02  -2.4762509e+01   6.7200000e+00  -7.1030545e+00   3.7009818e+02  -4.4649673e+01   1.8260909e+02   1.0663673e+02   1.4298727e+02  -1.9330800e+01   3.1878727e+02   1.2234291e+01   2.6521727e+02   2.1845171e+02   5.8936545e+02  -1.7281055e+01   7.0147909e+02   5.0453091e+00   6.0396182e+02  -7.5639673e+01   3.7497818e+02  -7.9028000e+00   3.1917182e+02   1.6565262e+02   5.0166091e+02  -7.5528727e+00   3.9477182e+02   2.7710982e+01   2.4450727e+02  -9.0224218e+01   4.6042909e+02  -9.2525091e+00   1.8606091e+02   1.0814058e+02   9.1702545e+02  -9.4629455e+00   3.1470818e+02   4.0533455e+00   3.5011091e+02   2.5852036e+01   2.7493455e+02   6.1444327e+01   5.0557455e+02  -5.5614182e+00   1.2572727e+01   2.7827418e+02   4.4842364e+02  -6.6702545e+00   5.3911727e+02  -1.7950291e+01   3.3040000e+02   1.4110727e+01   5.8336273e+02  -2.3821745e+01   9.8707545e+02  -1.0161491e+01   3.9589091e+02  -5.7449091e+00
   8.3352636e+02   4.2177891e+01   2.6458000e+02  -5.2818545e+00   4.7469727e+02   1.3959967e+02   2.6915000e+02  -1.5132909e+01   5.0543182e+02   1.6318182e+00   4.2312364e+02  -1.0410807e+02   2.9481182e+02   4.9768727e+00   3.3352182e+02   2.2828280e+02   4.7675636e+02   1.8113091e+00   4.9632909e+02  -2.6096327e+01   3.7809091e+02   8.1309091e+00   2.6526182e+02   1.7523600e+01   2.7213545e+02  -1.7749927e+01   3.5544818e+02   1.7462327e+01   5.3457182e+02   2.2347891e+01   4.4402000e+02  -2.7534327e+01   3.0956727e+02  -2.6981091e+00   5.2587273e+01   2.5608029e+02   4.9863636e+02   5.4954545e+00   4.7498091e+02  -2.8051200e+01   6.5737000e+02   1.9511309e+01   8.4764000e+02   3.1740618e+01   5.0230273e+02  -1.6287855e+01   6.6521636e+02   4.7772691e+01  -5.7300000e+00  -1.2107055e+01   2.7765818e+02   8.4155273e+00   2.0282909e+02   1.2634913e+02   2.4354727e+02   1.2624400e+01   3.1189727e+02  -7.7450909e-01   2.5277727e+02   2.6955691e+02   5.9847545e+02  -5.8998545e+00   7.8014909e+02   4.5641709e+01   5.9262182e+02  -6.1402473e+01   3.8464818e+02   2.9433600e+01   3.3484182e+02   1.6406902e+02   5.0110091e+02  -2.0168073e+01   4.1077182e+02   2.8760982e+01   2.4405727e+02  -8.5078218e+01   5.1042909e+02  -2.3362509e+01   3.5106091e+02   1.5760058e+02   9.3736545e+02  -2.6420145e+01   3.0814818e+02   2.0918145e+01   3.8878091e+02   2.8088436e+01   2.8071455e+02   1.0409193e+02   5.9579455e+02  -1.6549018e+01  -1.2087273e+01   4.1024698e+02   4.1531364e+02   1.3088545e+01   5.5400727e+02   2.5285091e+00   3.8474000e+02   2.9433527e+01   4.4792273e+02   1.9463455e+01   9.6907545e+02  -8.9414909e+00   3.7955091e+02   3.1452291e+01
   8.3296636e+02  -1.6107309e+01   3.0302000e+02   9.7629455e+00   5.1480727e+02   1.5872087e+02   3.7426000e+02   2.5568291e+01   5.5965182e+02   7.4421818e-01   4.6323364e+02  -9.1986873e+01   2.9059182e+02   5.0944727e+00   1.2874182e+02   3.7554520e+02   4.0853636e+02   1.5890909e-01   3.1543909e+02  -1.6965127e+01   3.9864091e+02   2.7716909e+01   3.0959182e+02  -2.3792800e+01   3.0513545e+02  -1.4999273e+00   4.5599818e+02  -6.4716727e+00   4.5780182e+02   7.5994909e+00   4.6158000e+02   2.2908727e+00   3.4489727e+02  -2.5744509e+01   7.9137273e+01   2.7895629e+02   4.6274636e+02  -5.2334545e-01   4.2498091e+02   3.8288800e+01   7.9682000e+02   6.9053091e+00   9.3108000e+02   4.8065418e+01   5.1808273e+02   3.4679745e+01   5.8898636e+02   2.9311091e+01   8.0500000e+00   1.2790545e+01   4.8609818e+02  -3.3039673e+01   2.9315909e+02   1.7523273e+02   2.4198727e+02   1.7199200e+01   3.8500727e+02   6.7166909e+00   3.3055727e+02   1.9544451e+02   6.2691545e+02   1.4494945e+01   7.3314909e+02   6.3181709e+01   5.8285182e+02  -5.1730873e+01   3.2519818e+02   3.5299600e+01   3.4428182e+02   1.7542382e+02   5.5977091e+02   1.3578327e+01   3.2777182e+02   1.9510982e+01   3.4016727e+02  -1.0332702e+02   5.1965909e+02   1.0090909e+00   3.8050091e+02   9.9805382e+01   8.8469545e+02   6.5343455e+01   2.9159818e+02  -1.6867855e+01   3.8267091e+02   4.2127236e+01   3.2916455e+02   1.0443593e+02   5.1190455e+02  -1.3727818e+01   1.9242727e+01   3.9796058e+02   4.0187364e+02  -7.5062545e+00   4.2734727e+02   3.4413091e+00   3.9018000e+02   1.2998327e+01   3.4869273e+02  -2.6268145e+01   7.8874545e+02   3.1374909e+01   3.2055091e+02   1.1732291e+01
   8.0641636e+02   2.3016691e+01   3.2447000e+02  -2.1953055e+01   4.0613727e+02   1.5986447e+02   3.0837000e+02   6.9494909e+00   6.4621182e+02   5.1494182e+00   4.9345364e+02  -6.5734473e+01   2.8947182e+02  -1.5595927e+01   8.4081818e+01   3.5256800e+02   3.7475636e+02  -3.6986909e+00   3.2677909e+02  -1.1202327e+01   3.6309091e+02   1.1890909e+01   3.4082182e+02   4.8368800e+01   3.5246545e+02   4.2636727e+00   4.1477818e+02  -1.8340727e+00   5.0380182e+02   2.8359491e+01   3.8669000e+02  -8.3879273e+00   3.2745727e+02   7.4306909e+00   1.0247727e+02   2.0241909e+02   5.2218636e+02   1.8501455e+01   4.2898091e+02   4.1888000e+00   7.2837000e+02   5.2831309e+01   8.3275000e+02   3.5931818e+01   3.9519273e+02   3.2620945e+01   5.9676636e+02   2.2468691e+01   1.6100000e+00  -3.0914255e+01   6.1243818e+02  -1.4706873e+01   1.5371909e+02   1.4071793e+02   3.2132727e+02   6.2200000e-01   1.4245727e+02  -8.6593091e+00   2.3488727e+02   2.0653811e+02   7.4058545e+02   1.6291345e+01   8.5003909e+02   1.0260051e+02   6.6618182e+02  -7.7507273e+01   3.6708818e+02   1.2278400e+01   3.3072182e+02   1.9806862e+02   4.9155091e+02   9.5959273e+00   4.3599182e+02  -3.0476618e+01   3.6972727e+02  -1.0602182e+02   5.9798909e+02   2.5852691e+01   1.9128091e+02   1.1505298e+02   8.5791545e+02  -1.9541455e+00   2.5414818e+02  -1.1871855e+01   3.6433091e+02   4.4154436e+01   2.2871455e+02   7.5801927e+01   4.7068455e+02   3.9679782e+01  -1.0872727e+00   3.6125698e+02   3.1787364e+02  -3.0786255e+01   4.3967727e+02  -3.9215091e+01   4.9040000e+02   3.0980727e+01   2.6703273e+02  -2.5153455e+00   7.6996545e+02   4.4547309e+01   3.3833091e+02  -1.4470109e+01
   8.8530636e+02   4.3595491e+01   2.7969000e+02  -4.6006545e+00   3.7369727e+02   6.9899673e+01   2.5026000e+02  -2.6071709e+01   5.5665182e+02   2.9314218e+01   5.7634364e+02  -5.6485673e+01   2.5947182e+02  -5.0859273e+00   7.9081818e+01   4.4196800e+02   3.4897636e+02   2.5033709e+01   4.3421909e+02  -1.6907527e+01   3.1098091e+02  -2.0500291e+01   3.5671182e+02   6.4376000e+00   3.9946545e+02   2.7623673e+01   3.0221818e+02  -1.4389273e+01   5.4202182e+02   2.9718909e+00   3.7280000e+02  -1.6166727e+01   3.4889727e+02   4.7154909e+00   3.5247727e+02   1.5749091e+01   4.8330636e+02   2.4381855e+01   4.0653091e+02   4.3654800e+01   7.6204000e+02   2.2027709e+01   8.9364000e+02   2.2060618e+01   3.9663273e+02  -1.9054255e+01   1.2401064e+03   1.1221491e+01   1.4490000e+01   2.6605345e+01   4.7776818e+02  -1.0703273e+01   2.3882909e+02   1.3768913e+02   1.8976727e+02  -5.6232000e+00   3.0611727e+02   1.1247891e+01   2.1755727e+02   2.2126451e+02   6.3758545e+02  -2.4808655e+01   4.8659909e+02   4.6785709e+01   6.5029182e+02  -7.4346073e+01   3.4853818e+02  -2.6776000e+00   3.7495182e+02   1.9897022e+02   5.5988091e+02   1.2129527e+01   4.5799182e+02  -1.1236618e+01   3.7394727e+02  -8.8359418e+01   4.7820909e+02   1.5665091e+01   3.1239091e+02   1.2314418e+02   8.1858545e+02   2.9192255e+01   2.5303818e+02  -9.4530545e+00   3.7622091e+02   1.1983236e+01   2.1360455e+02   8.0120727e+01   4.3324455e+02  -4.0545018e+01  -1.4272727e+00   4.2461418e+02   3.9342364e+02   2.6839745e+01   4.3045727e+02  -1.7037491e+01   3.9663000e+02   1.7702327e+01   3.6181273e+02  -4.2774545e-01   7.4019545e+02  -7.4110909e+00   3.5667091e+02   2.7952691e+01
   9.5396636e+02   1.0652691e+01   2.7013000e+02  -1.3495855e+01   3.9491727e+02   1.5509207e+02   1.8637000e+02   2.9599491e+01   5.2665182e+02   4.3274218e+01   4.7823364e+02  -9.9516873e+01   2.5947182e+02   3.9140727e+00   1.8301818e+01   3.2483040e+02   3.5364636e+02   1.4320109e+01   4.1699909e+02  -2.9639927e+01   2.8498091e+02   4.1139709e+01   2.9037182e+02   2.3744800e+01   3.9024545e+02  -1.2418727e+01   4.1810818e+02   1.6009527e+01   5.6069182e+02   2.0478291e+01   3.5869000e+02  -1.9707927e+01   3.5100727e+02  -4.1233091e+00   4.1736727e+02   6.0787891e+01   4.5185636e+02   2.7878545e+00   4.6287091e+02   4.4776000e+00   6.0304000e+02   1.0297709e+01   8.3575000e+02   1.6921818e+01   4.2219273e+02  -1.9539055e+01   6.7887636e+02   1.2009891e+01   6.8300000e+00  -3.2781855e+01   3.3009818e+02  -4.7669673e+01   2.5426909e+02   1.1790393e+02   1.2298727e+02  -1.0060800e+01   2.7800727e+02  -7.2330909e-01   2.3321727e+02   1.9434171e+02   5.7402545e+02  -4.6943855e+01   8.2014909e+02   2.2441709e+01   6.8929182e+02  -6.4576073e+01   3.1364818e+02   1.3223600e+01   3.0295182e+02   1.5918022e+02   4.3743091e+02  -2.5634473e+01   4.6132182e+02   5.1669818e+00   2.4527727e+02  -8.5065818e+01   5.3987909e+02   5.8061491e+01   2.3450091e+02   8.3925382e+01   9.4702545e+02   5.1370545e+00   3.1770818e+02   4.2633455e+00   3.6044091e+02  -6.9743636e+00   1.5605455e+02   8.8284727e+01   4.1368455e+02  -9.4302182e+00   3.3682727e+01   4.2836538e+02   4.2887364e+02  -5.9962545e+00   5.0578727e+02   2.1826109e+01   4.1474000e+02  -2.4164727e+00   3.7303273e+02  -1.4665345e+01   5.9930545e+02   1.0090109e+01   4.0711091e+02   6.2474909e+00
   1.1403064e+03   7.3054909e+00   2.9202000e+02  -2.4705455e-01   4.2169727e+02   1.3827967e+02   2.4715000e+02   1.4287091e+01   6.2210182e+02   3.5528218e+01   4.8756364e+02  -6.4043273e+01   2.8892182e+02   7.3380727e+00   5.4191818e+01   3.7239920e+02   3.0420636e+02   1.2055309e+01   4.5888909e+02  -6.5511273e+00   3.5831091e+02   9.6033091e+00   3.5259182e+02   3.5372000e+00   4.1302545e+02  -3.1311273e+00   4.6488818e+02   6.0371273e+00   4.4002182e+02   2.1318909e+00   3.7858000e+02  -2.8849127e+01   3.4311727e+02   9.5789091e-01   4.0958727e+02   3.9070291e+01   3.9907636e+02   3.8240255e+01   4.5353091e+02   7.4448000e+00   5.4393000e+02   3.4586509e+01   9.0030000e+02   2.9757818e+01   4.1041273e+02  -1.2666545e+00   5.8010636e+02  -1.3858509e+01  -3.7300000e+00  -2.0487055e+01   5.5109818e+02   8.5403273e+00   3.2504909e+02   8.4241527e+01   2.1932727e+02   5.2320000e+00   2.4111727e+02   1.2557891e+01   2.4333727e+02   1.8486211e+02   5.3569545e+02   3.4254545e-01   8.1670909e+02   2.4936909e+01   6.9362182e+02  -5.8702473e+01   3.5653818e+02   2.3452400e+01   3.2695182e+02   1.8281022e+02   5.5910091e+02   2.1961927e+01   4.4343182e+02  -1.3181818e+01   2.9527727e+02  -6.5625818e+01   4.9787909e+02   1.3531491e+01   1.6539091e+02   1.0523418e+02   7.8225545e+02   1.9886545e+00   3.1392818e+02  -4.5442545e+00   3.9811091e+02   4.0120364e+00   1.8127455e+02   6.6817127e+01   3.5390455e+02   9.2421818e+00   1.5792727e+01   4.0735658e+02   4.6098364e+02  -4.5650545e+00   3.4556727e+02   2.1643709e+01   4.3063000e+02  -1.2127673e+01   4.0369273e+02   1.2441855e+01   6.0041545e+02   4.5881309e+01   5.7022091e+02   4.7586909e+00
   9.5818636e+02   2.8425091e+01   2.5013000e+02  -3.3458545e+00   3.6358727e+02   8.7818473e+01   2.1593000e+02  -1.9995309e+01   6.7565182e+02   1.6842182e+00   4.4768364e+02  -3.9302873e+01   2.6881182e+02  -2.0713127e+01   6.2191818e+01   3.5442920e+02   2.6186636e+02   1.6112509e+01   5.0388909e+02  -1.7261127e+01   3.5409091e+02   1.2809091e+00   3.4904182e+02   9.1612000e+00   4.5202545e+02  -3.1127273e-02   2.7788818e+02   8.3371273e+00   5.2835182e+02   2.0065491e+01   4.3747000e+02   5.7696727e+00   3.2423727e+02  -8.3117091e+00   4.6647727e+02   4.4409091e+01   2.8118636e+02   2.5551455e+01   4.0753091e+02   4.5748000e+00   7.0960000e+02  -1.0667091e+01   7.8530000e+02   3.3847818e+01   3.5763273e+02   1.2065745e+01   5.9121636e+02   1.3626909e+00  -5.0600000e+00  -8.2706545e+00   4.4609818e+02   7.2703273e+00   2.3037909e+02   1.1569513e+02   3.4209727e+02   2.1850400e+01   2.4545727e+02   4.6320691e+01   2.4933727e+02   1.9861211e+02   6.3091545e+02   1.2174945e+01   8.8147909e+02   4.6085309e+01   5.6096182e+02  -7.0309673e+01   3.5831818e+02   8.8700000e+00   3.7295182e+02   1.7280022e+02   4.9466091e+02   5.0237127e+01   3.9532182e+02   2.7556982e+01   3.2872727e+02  -9.0411818e+01   6.1076909e+02   8.3029091e-01   1.0062091e+02   1.3452578e+02   1.0564755e+03   9.4105455e-01   3.6414818e+02  -2.1121855e+01   3.4967091e+02   6.7672364e+00   1.7093455e+02   6.7644327e+01   3.3090455e+02   7.6421818e+00   1.5792727e+01   2.4912658e+02   5.3520364e+02  -3.5026545e+00   5.2323727e+02   3.2540109e+01   4.0007000e+02   3.7571273e+00   4.9936273e+02   6.0458255e+01   5.8963545e+02   3.4523709e+01   5.0033091e+02   1.9569891e+01
   8.0096636e+02  -4.3730909e-01   3.0680000e+02   1.3230545e+01   3.9602727e+02   9.2673273e+01   2.1326000e+02  -8.0017091e+00   5.7554182e+02   1.5830182e+00   4.9101364e+02  -7.4659273e+01   2.7659182e+02  -8.8955273e+00   4.7081818e+01   2.8896800e+02   3.1853636e+02  -5.3110909e+00   5.0810909e+02  -1.4148727e+01   3.4431091e+02  -2.8266909e+00   3.6926182e+02   3.5983600e+01   4.4879545e+02   3.9337273e+01   4.1999818e+02   1.2968327e+01   4.4246182e+02   5.2666909e+00   4.4158000e+02  -3.2291273e+00   3.5145727e+02   7.7306909e+00   5.2713727e+02   4.8556291e+01   3.5863636e+02   3.3245455e+01   4.0142091e+02   3.7236000e+00   6.5571000e+02   2.1644109e+01   7.1119000e+02   4.5216618e+01   4.3263273e+02   3.7845745e+01   6.9943636e+02   2.0925091e+01   2.1270000e+01  -1.0047055e+01   7.1465818e+02   1.6005527e+01   2.9337909e+02   9.3995127e+01   2.8020727e+02   4.0911600e+01   2.3889727e+02   3.6065491e+01   2.7544727e+02   1.8152331e+02   5.9169545e+02   1.5642545e+01   6.5036909e+02  -1.5358909e+00   6.5507182e+02  -5.0288473e+01   4.0175818e+02   1.0834800e+01   4.3017182e+02   1.8700262e+02   5.7632091e+02   2.4474327e+01   4.5943182e+02   3.6978182e+01   4.4750727e+02  -8.5024218e+01   5.1665909e+02  -2.1909091e+00   1.8028091e+02   8.3372982e+01   9.7158545e+02   4.2502255e+01   2.9148818e+02   1.8470945e+01   3.3944091e+02  -1.8436364e-01   1.6838455e+02   2.3848327e+01   2.9935455e+02  -1.5063818e+01  -1.9772727e+00   3.4354818e+02   5.1275364e+02  -8.7066545e+00   5.4134727e+02   1.2651309e+01   3.5952000e+02   3.0231127e+01   5.5069273e+02  -6.8781455e+00   6.4630545e+02  -1.7898909e+00   4.4555091e+02  -1.6267709e+01
   8.9918636e+02  -7.4049091e+00   2.6469000e+02  -2.0840655e+01   4.1269727e+02   1.1366967e+02   2.2126000e+02  -1.2191709e+01   6.2999182e+02   4.5570182e+00   4.7968364e+02  -4.6972873e+01   2.4614182e+02   2.1760473e+01   4.4631818e+01   4.0661400e+02   3.5586636e+02   7.8125091e+00   4.9632909e+02  -4.0876327e+01   4.1364091e+02   1.1066909e+01   3.4126182e+02   1.0783600e+01   4.8724545e+02  -4.3987273e+00   3.5544818e+02   2.1792327e+01   4.8213182e+02   7.8730909e+00   4.4735000e+02  -3.4570727e+01   3.1834727e+02  -9.5105091e+00   5.3313727e+02   5.3526291e+01   4.6818636e+02  -6.8545455e-02   4.4398091e+02   2.7318800e+01   6.7904000e+02   4.2327709e+01   8.3553000e+02   2.4894182e+00   4.2685273e+02  -3.0218545e+00   7.2354636e+02  -2.4893709e+01  -4.5100000e+00  -2.1874655e+01   5.6743818e+02   1.5783127e+01   2.7971909e+02   1.4186793e+02   2.9554727e+02  -5.9756000e+00   2.2656727e+02   3.5171891e+01   2.7899727e+02   2.2156931e+02   5.2002545e+02   1.4861455e+00   7.5370909e+02   4.1646909e+01   6.1696182e+02  -4.8239673e+01   4.2075818e+02   2.2544800e+01   3.3539182e+02   1.5491502e+02   3.7432091e+02   2.5524327e+01   4.4499182e+02   1.8023382e+01   3.0972727e+02  -6.6891818e+01   3.7120909e+02  -9.8849091e+00   1.4062091e+02   1.0377578e+02   8.3602545e+02   4.5770545e+00   3.2925818e+02  -1.1220655e+01   3.8422091e+02  -2.3267636e+00   1.9549455e+02   7.1019527e+01   3.0568455e+02  -4.0102182e+00   3.0682727e+01   3.0182538e+02   6.3142364e+02  -1.8760255e+01   4.8056727e+02  -4.2706291e+01   3.9452000e+02   2.3651127e+01   4.7525273e+02   1.1387055e+01   7.8163545e+02   8.6137091e+00   4.8555091e+02   1.0822909e+00
   6.9730636e+02   2.8554909e+00   2.5780000e+02  -1.3509455e+01   4.5547727e+02   1.7257727e+02   3.0960000e+02   3.5631091e+01   7.0743182e+02   3.1031818e+01   4.8234364e+02  -1.0240567e+02   2.6547182e+02   5.8840727e+00   5.1741818e+01   3.5582520e+02   3.7697636e+02   1.1237091e+00   3.5199909e+02  -3.1999927e+01   4.1098091e+02  -1.4830291e+01   3.6348182e+02   3.7896000e+01   4.4968545e+02   1.1826073e+01   4.4144818e+02   2.2362327e+01   4.1257182e+02   1.6437891e+01   4.6869000e+02  -2.2397927e+01   3.5234727e+02  -3.7010509e+01   4.1524727e+02   1.5957491e+01   4.0552636e+02   1.7384255e+01   4.5253091e+02  -1.4025200e+01   7.1571000e+02   1.9514109e+01   7.1641000e+02   4.6579018e+01   4.5608273e+02  -3.8102545e+00   6.0487636e+02   3.3489891e+01   1.4940000e+01  -1.5760655e+01   6.0998818e+02   1.6939127e+01   2.8826909e+02   9.8403927e+01   3.3509727e+02  -1.5249600e+01   2.5478727e+02   4.0914291e+01   2.6421727e+02   2.4531171e+02   5.9214545e+02   1.8386545e+01   7.5525909e+02   2.9962909e+01   5.7462182e+02  -8.0072473e+01   4.5664818e+02   2.3223600e+01   3.5072182e+02   2.2779862e+02   5.0766091e+02  -3.6362873e+01   3.7977182e+02  -1.4309018e+01   3.4505727e+02  -1.1315822e+02   4.2687909e+02   6.5661491e+01   1.9539091e+02   7.3274182e+01   9.9047545e+02  -8.8894545e-01   3.3959818e+02   7.8421455e+00   3.1589091e+02   2.1469636e+01   1.9693455e+02   4.3684327e+01   4.8357455e+02   1.0978582e+01   7.1327273e+00   2.8281938e+02   4.6120364e+02  -2.8032655e+01   4.3534727e+02  -3.3978691e+01   2.9929000e+02   2.4895273e+00   5.0569273e+02   1.7281855e+01   8.4341545e+02   3.1001309e+01   4.8178091e+02   1.3053891e+01
   7.3618636e+02   2.1525091e+01   2.8635000e+02  -5.3534545e+00   4.3402727e+02   1.4007327e+02   1.9015000e+02  -2.8372909e+01   7.1743182e+02   1.6901818e+01   4.7445364e+02  -6.5444473e+01   2.9681182e+02  -6.6231273e+00   5.1631818e+01   2.6483400e+02   4.2075636e+02   2.4731309e+01   3.7066909e+02  -2.6603527e+01   4.9987091e+02   9.5085091e+00   3.3126182e+02   4.3473600e+01   4.9568545e+02   1.3586073e+01   4.3933818e+02   1.3421127e+01   4.2457182e+02   2.2037891e+01   4.4602000e+02   1.3535673e+01   2.7367727e+02  -1.1716909e+01   4.2480727e+02   5.1742691e+01   4.8030636e+02   2.0961855e+01   4.2842091e+02   4.7123600e+01   6.6471000e+02   3.1474109e+01   7.2697000e+02   2.5394218e+01   4.1008273e+02   1.3199745e+01   6.7954636e+02   5.4062909e+00  -1.1620000e+01  -1.8075855e+01   6.1598818e+02  -1.1760873e+01   2.6360909e+02   9.3596727e+01   3.2998727e+02   7.5992000e+00   2.5267727e+02   2.1413091e+01   3.1655727e+02   2.3456451e+02   6.2147545e+02  -1.8069855e+01   8.4747909e+02   6.3915309e+01   6.1462182e+02  -7.1492473e+01   3.5019818e+02  -1.3260400e+01   4.2239182e+02   2.2928502e+02   3.7910091e+02   1.5921927e+01   3.8365182e+02  -3.5094182e+00   2.8294727e+02  -8.8189418e+01   4.4720909e+02   1.6805091e+01   1.5128091e+02   1.1747298e+02   9.6914545e+02  -4.6412545e+01   3.4825818e+02   6.4793455e+00   3.5067091e+02  -1.2312764e+01   1.9393455e+02   6.6254327e+01   3.8502455e+02  -1.2027418e+01   4.5727273e+00   3.1080418e+02   5.2098364e+02   2.7854945e+01   4.9889727e+02  -2.1282691e+01   3.3096000e+02   3.2515927e+01   4.0536273e+02  -1.0131745e+01   6.6741545e+02   1.2751309e+01   3.6455091e+02  -4.0237709e+01
   6.8385636e+02   2.3151491e+01   3.1169000e+02   1.0179345e+01   4.4713727e+02   1.0536447e+02   2.0837000e+02  -2.8830509e+01   5.2721182e+02  -3.6605818e+00   3.8601364e+02  -8.1919273e+01   2.9959182e+02  -1.7515527e+01   2.3971818e+01   2.6992680e+02   4.2053636e+02  -2.0801091e+01   4.1843909e+02  -5.0425127e+01   4.4842091e+02  -8.9354909e+00   3.5337182e+02   1.1924800e+01   4.1235545e+02   1.1032473e+01   3.7266818e+02  -1.8052727e+00   6.1113182e+02   1.9113091e+01   4.3847000e+02  -2.0200327e+01   2.6689727e+02  -2.9445091e+00   3.6091727e+02   3.4303891e+01   5.4218636e+02   2.5614545e+00   4.7165091e+02   6.3252000e+00   6.0348000e+02   1.6492509e+01   7.7997000e+02   4.3604218e+01   4.6763273e+02  -2.9514255e+01   5.9921636e+02   2.0492691e+01  -4.1700000e+00  -2.0671855e+01   6.7209818e+02  -7.5896727e+00   2.8337909e+02   8.0015127e+01   2.7409727e+02  -6.5996000e+00   1.8867727e+02   1.1863091e+01   2.9444727e+02   2.5322331e+02   6.2725545e+02   1.8687745e+01   6.7014909e+02   3.9881709e+01   6.5529182e+02  -5.8416073e+01   3.0775818e+02   1.5474800e+01   4.1117182e+02   2.4729262e+02   4.2999091e+02  -4.1492727e+00   4.1488182e+02  -1.9117818e+01   3.0894727e+02  -9.2269418e+01   3.8642909e+02   1.0007491e+01   1.9062091e+02   9.7215782e+01   9.4969545e+02  -2.3626545e+01   3.2881818e+02  -1.1625455e+01   3.2011091e+02  -1.0527964e+01   2.2582455e+02   4.3373127e+01   4.9213455e+02  -9.3662182e+00  -4.2727273e-01   3.4387418e+02   4.4142364e+02  -1.0220255e+01   4.8523727e+02  -2.3189891e+01   3.3063000e+02   5.9823273e+00   4.6814273e+02  -2.3274145e+01   6.8074545e+02   3.6684909e+01   3.8255091e+02   1.3652291e+01
   6.7118636e+02   2.1605091e+01   2.6824000e+02  -2.0904655e+01   4.6902727e+02   1.9172327e+02   2.5960000e+02   1.9851091e+01   6.4743182e+02  -2.9728182e+01   4.7279364e+02  -1.0608167e+02   2.7736182e+02  -5.1771273e+00   6.9741818e+01   3.1438520e+02   4.3231636e+02   1.4650909e-01   4.6354909e+02  -4.5253927e+01   3.6498091e+02   1.4959709e+01   3.4815182e+02   2.0892400e+01   4.1390545e+02  -1.6515273e+00   4.8988818e+02   1.7817127e+01   4.7935182e+02   7.2054909e+00   4.0147000e+02  -1.7240327e+01   2.8067727e+02   1.4393091e+01   3.5269727e+02  -1.3708509e+01   4.7941636e+02   3.2813055e+01   4.8376091e+02   3.8026400e+01   6.2293000e+02   3.9365091e+00   8.0786000e+02   1.8153018e+01   5.0774273e+02   1.3726945e+01   6.6076636e+02  -2.7431309e+01   4.0720000e+01   1.1846945e+01   5.6165818e+02   9.1552727e-01   3.0171909e+02   8.6547927e+01   3.4465727e+02   2.8755600e+01   2.7589727e+02   5.9954909e+00   2.9755727e+02   2.3508451e+02   5.7414545e+02   2.7496545e+01   7.6092909e+02   2.8399309e+01   6.5118182e+02  -6.8197273e+01   3.2375818e+02  -2.2552000e+00   3.8539182e+02   2.4080502e+02   3.5521091e+02   9.6131273e+00   3.6743182e+02  -1.5541818e+01   3.7972727e+02  -1.1104182e+02   3.6698909e+02  -2.1887309e+01   2.4873091e+02   1.4400698e+02   1.0043655e+03   4.5439855e+01   4.0859818e+02  -2.1457855e+01   3.6789091e+02   5.0429636e+01   1.9516455e+02   1.0215593e+02   5.1368455e+02  -2.5760218e+01   3.8682727e+01   4.1018538e+02   5.2542364e+02  -2.6280255e+01   4.5378727e+02  -3.0123891e+01   3.8940000e+02   1.9507273e+00   4.2492273e+02   1.7743455e+01   6.9385545e+02  -1.8813891e+01   3.7800091e+02  -3.3137091e+00
   9.1452636e+02   4.8477891e+01   3.4713000e+02  -4.4358545e+00   6.0547727e+02   1.7969727e+02   3.0626000e+02   2.7228291e+01   7.5277182e+02   2.2954618e+01   3.9179364e+02  -4.6941673e+01   2.8336182e+02  -3.3547127e+01   5.8971818e+01   3.7524680e+02   3.9008636e+02   1.8074909e+01   2.9499909e+02  -6.3659927e+01   3.5953091e+02  -3.0442909e+00   3.8193182e+02   1.0750000e+01   4.4168545e+02   2.3466073e+01   5.6788818e+02   4.2027127e+01   5.0669182e+02   1.6348291e+01   4.8580000e+02  -3.7206727e+01   2.8800727e+02   5.4766909e+00   3.7958727e+02  -1.8597091e+00   4.7263636e+02   3.4235455e+01   3.8820091e+02  -5.4880000e-01   5.8371000e+02   4.1841091e+00   8.5597000e+02   8.3042182e+00   4.7652273e+02  -8.7754545e+00   6.8054636e+02   6.4362909e+00   5.7200000e+00  -1.2023055e+01   6.4520818e+02   2.2341527e+01   3.0126909e+02   1.0336393e+02   4.2254727e+02   1.0644400e+01   2.7978727e+02   1.6024291e+01   2.9255727e+02   2.3248451e+02   5.9369545e+02   1.1482545e+01   7.6381909e+02   5.2781091e+00   6.5840182e+02  -8.0884873e+01   4.5942818e+02   2.3561200e+01   3.8606182e+02   2.9486142e+02   3.9199091e+02   8.4507273e+00   3.5599182e+02   1.2373382e+01   2.8050727e+02  -1.0188422e+02   3.1620909e+02   7.9550909e+00   2.0395091e+02   1.6847938e+02   1.0364755e+03   1.6510545e+00   3.5425818e+02  -2.2440655e+01   4.0733091e+02   4.3714436e+01   2.2749455e+02   6.9789527e+01   4.5157455e+02  -3.6011418e+01   1.7682727e+01   3.4097538e+02   5.1598364e+02  -5.2505455e-01   4.3245727e+02   5.8025091e+00   3.8418000e+02   1.9588327e+01   4.5181273e+02   1.0152255e+01   5.2141545e+02   2.4201309e+01   3.5900091e+02  -2.4637091e+00
   9.6396636e+02   9.7426909e+00   2.9047000e+02   2.1206945e+01   5.9069727e+02   1.9431967e+02   3.8904000e+02   1.2045891e+01   6.9788182e+02   1.0015818e+01   4.3301364e+02  -8.9899273e+01   2.8903182e+02   3.2779273e+01   2.7521818e+01   3.4564280e+02   4.3108636e+02  -4.3315091e+01   2.6110909e+02  -2.3838727e+01   3.9176091e+02  -6.7326909e+00   3.3215182e+02   3.2282400e+01   4.6213545e+02   6.1007273e-01   4.5233818e+02   2.3601127e+01   5.9980182e+02   4.3239491e+01   4.6224000e+02  -1.5541927e+01   3.0923727e+02  -1.6671709e+01   3.9124727e+02   3.6647491e+01   5.2441636e+02   5.3093055e+01   5.2042091e+02   1.2543600e+01   6.2104000e+02  -1.0142291e+01   8.2797000e+02   2.6094218e+01   5.2274273e+02   2.9636945e+01   7.0887636e+02  -2.4390109e+01   3.8000000e-01   3.2941455e+00   5.8087818e+02   2.9047927e+01   3.6471909e+02   3.4177927e+01   3.4676727e+02  -1.1853200e+01   2.6045727e+02   9.2306909e+00   2.7755727e+02   2.0301451e+02   5.9114545e+02  -2.9533455e+01   8.7125909e+02   1.3290909e-01   6.4796182e+02  -5.5379673e+01   3.1019818e+02   1.9609600e+01   3.2428182e+02   1.7269382e+02   1.8755091e+02  -3.7540727e+00   3.8732182e+02   1.0869818e+00   1.4627727e+02  -8.8925818e+01   2.8998909e+02   2.8722691e+01   3.0684091e+02   1.2913818e+02   8.7202545e+02  -3.0302945e+01   3.2559818e+02  -2.4587855e+01   4.0278091e+02   2.2858436e+01   2.3071455e+02   3.0861927e+01   5.0124455e+02  -2.3875018e+01   7.1242727e+01   5.4920582e+01   4.8120364e+02  -3.8526545e+00   3.5278727e+02  -3.1593891e+01   4.6052000e+02   1.0151127e+01   3.6925273e+02  -1.6929455e+00   6.2496545e+02   3.2573091e+00   4.0389091e+02   2.1750909e+00
   9.1841636e+02   3.8166691e+01   3.1247000e+02  -7.2230545e+00   5.4947727e+02   1.6405727e+02   2.0460000e+02  -6.3089091e+00   7.5221182e+02  -1.0110582e+01   4.2501364e+02  -9.0149273e+01   2.4925182e+02   4.9616727e+00   8.0081818e+01   3.8888800e+02   4.2553636e+02  -1.3541091e+01   2.8288909e+02  -3.6112727e-01   4.9876091e+02  -2.1632691e+01   3.2237182e+02   3.5404800e+01   2.9990545e+02   1.7248473e+01   4.8433818e+02   1.4811273e+00   4.0491182e+02   1.7270691e+01   4.4202000e+02  -1.6924327e+01   3.3611727e+02   1.7517891e+01   3.1769727e+02   1.8641491e+01   4.7318636e+02  -6.8085455e+00   4.5698091e+02  -3.3812000e+00   5.6971000e+02   4.5964109e+01   8.4641000e+02   4.1959018e+01   4.5408273e+02  -7.4302545e+00   6.0932636e+02  -2.3316109e+01  -5.5100000e+00   5.3153455e+00   5.5709818e+02  -1.9279673e+01   3.2571909e+02   6.1297927e+01   4.1309727e+02  -4.6049600e+01   2.6889727e+02   4.8785491e+01   2.5655727e+02   2.3725451e+02   6.5080545e+02  -2.3062545e+00   7.2147909e+02   5.5445309e+01   5.9740182e+02  -3.2674873e+01   3.6864818e+02   1.7483600e+01   2.9506182e+02   2.3670142e+02   2.5550909e+01  -1.5684073e+01   3.3588182e+02  -2.1907818e+01   2.8583727e+02  -8.5640618e+01   3.9120909e+02   2.7625091e+01   2.9217091e+02   1.2487178e+02   9.1247545e+02   1.3571055e+01   3.2214818e+02  -2.4201855e+01   4.1922091e+02   7.6323636e-01   2.4382455e+02   5.7043127e+01   4.4146455e+02  -1.4092618e+01   2.1912727e+01  -2.0023018e+01   3.9587364e+02  -3.0806255e+01   3.0345727e+02  -1.9537491e+01   4.1618000e+02   1.9808327e+01   4.8914273e+02   2.6045855e+01   7.5685545e+02   2.9261091e+00   3.6244091e+02   1.8931091e+01
   8.8530636e+02   1.9815491e+01   2.9358000e+02   3.6281455e+00   5.3547727e+02   1.9306727e+02   1.8026000e+02  -1.7801709e+01   6.1210182e+02   5.4821818e-01   3.8912364e+02  -5.9618073e+01   2.9136182e+02   1.4142873e+01   7.5301818e+01   3.9916040e+02   4.1275636e+02   7.0413091e+00   3.6254909e+02   5.9360727e+00   3.9642091e+02   7.7845091e+00   3.1737182e+02   3.9148000e+00   4.4646545e+02   2.1973673e+01   4.2588818e+02   5.4497127e+01   4.5257182e+02   3.3127891e+01   4.8202000e+02  -1.3344327e+01   3.2311727e+02  -7.1121091e+00   3.0936727e+02   3.1307891e+01   4.6574636e+02   3.3236655e+01   4.2831091e+02   3.1682400e+01   6.1782000e+02  -5.4469091e-01   8.2141000e+02   2.0959018e+01   4.2508273e+02   1.5449745e+01   6.4410636e+02   5.7149091e-01   1.0940000e+01  -9.1106545e+00   3.6920818e+02  -2.4684727e+00   3.0937909e+02   8.4265127e+01   3.5554727e+02   4.0044000e+00   3.8089727e+02   3.8705491e+01   2.3788727e+02   2.5229811e+02   6.5080545e+02   1.0473745e+01   7.8936909e+02   9.0141091e+00   6.1007182e+02  -6.1908473e+01   3.0408818e+02   1.2084000e+00   2.9950182e+02   2.0378622e+02   2.2430909e+01  -1.8744727e+00   3.5310182e+02   1.9154582e+01   2.8561727e+02  -8.4513018e+01   3.4587909e+02   2.8141491e+01   2.2928091e+02   1.1279298e+02   9.1080545e+02   4.8465455e-01   3.2359818e+02   1.5682145e+01   3.8889091e+02   1.4189636e+01   2.5627455e+02   7.1487127e+01   4.3379455e+02  -1.0390182e+00   3.7022727e+01   9.8781818e+00   3.3775364e+02  -2.7066545e+00   4.2000727e+02  -2.1531491e+01   5.0918000e+02  -4.4116727e+00   3.4858273e+02   3.7960655e+01   6.4496545e+02  -3.2012691e+01   3.8344091e+02  -3.3078909e+01
   1.0034164e+03   3.0026691e+01   2.5924000e+02   1.3265345e+01   6.4725727e+02   1.6890487e+02   2.8704000e+02  -1.2341091e+00   5.5443182e+02   8.4918182e+00   4.6145364e+02  -5.4734473e+01   2.9170182e+02   2.2567273e-01   5.4971818e+01   3.3189680e+02   3.4953636e+02  -1.0011091e+01   3.8277909e+02  -4.1792327e+01   4.5209091e+02   2.8880909e+01   3.6937182e+02   5.0848000e+00   3.5313545e+02   1.7330073e+01   5.6999818e+02  -6.7016727e+00   5.3535182e+02   1.9175491e+01   4.7702000e+02   5.6056727e+00   3.0845727e+02  -3.7193091e+00   4.9880727e+02   3.0932691e+01   5.2996636e+02   1.6989055e+01   4.1465091e+02   2.9555200e+01   6.0660000e+02   6.5682909e+01   7.3941000e+02   2.2179018e+01   4.3563273e+02  -5.7242545e+00   7.4565636e+02   3.4447491e+01   1.0050000e+01  -1.4589455e+01   3.7543818e+02   1.9923127e+01   2.6071909e+02   6.2387927e+01   3.6620727e+02  -4.2984000e+00   2.8211727e+02   4.7727891e+01   2.9255727e+02   2.2859451e+02   6.9314545e+02   2.1416545e+01   8.1192909e+02   5.7319309e+01   6.0596182e+02  -7.8019673e+01   3.2964818e+02   2.1603600e+01   3.5539182e+02   1.3475502e+02   3.3770909e+01   2.3658327e+01   3.7554182e+02  -1.1750618e+01   1.7716727e+02  -1.0328702e+02   4.3431909e+02   6.3726291e+01   2.5273091e+02   1.4546698e+02   9.2225545e+02   1.3386545e+00   2.8792818e+02  -9.9142545e+00   3.4478091e+02  -2.0391564e+01   2.0105455e+02   9.2794727e+01   3.8235455e+02   2.4296182e+01   1.4946273e+02   3.5429818e+00   4.1087364e+02  -1.0116255e+01   5.4034727e+02   1.1171309e+01   4.8140000e+02   3.0700727e+01   3.1347273e+02   1.9549455e+01   4.3230545e+02   2.7450109e+01   4.6622091e+02   2.8628691e+01
   8.8063636e+02   4.2969091e+01   2.4413000e+02  -1.0195855e+01   5.7669727e+02   1.7154967e+02   4.6837000e+02   4.0929491e+01   7.3132182e+02   9.9006182e+00   4.9023364e+02  -9.8816873e+01   2.5070182e+02  -2.2264327e+01   7.2191818e+01   3.3662920e+02   2.4875636e+02   1.9601309e+01   2.9443909e+02  -4.3725127e+01   3.2109091e+02   1.7250909e+01   3.3404182e+02   1.1471200e+01   4.7324545e+02  -7.8387273e+00   3.4466818e+02   2.1104727e+01   5.7257182e+02   4.3197891e+01   3.6769000e+02  -2.0757927e+01   3.3156727e+02   9.2118909e+00   3.1313727e+02   3.4896291e+01   4.3718636e+02   3.1191455e+01   4.4353091e+02   2.3134800e+01   6.0360000e+02  -1.8709091e-01   8.9764000e+02   1.7740618e+01   4.5230273e+02   2.9822145e+01   6.7032636e+02   1.2803891e+01  -3.9000000e-01  -1.9864255e+01   6.2098818e+02  -5.5008727e+00   2.3849909e+02   8.9385527e+01   3.1598727e+02   1.2049200e+01   2.8122727e+02   4.1290909e+00   2.3999727e+02   1.9901931e+02   6.4702545e+02   1.0776145e+01   6.7014909e+02   2.7101709e+01   6.1007182e+02  -4.3018473e+01   3.1908818e+02   1.4118400e+01   3.7750182e+02   2.2754622e+02   4.1443091e+02  -1.3014473e+01   4.4721182e+02  -2.7154218e+01   1.8939727e+02  -6.4815418e+01   4.4065909e+02  -6.2209091e+00   1.2073091e+02   1.4369698e+02   7.9714545e+02   1.3687455e+01   2.5659818e+02  -1.3627855e+01   3.6200091e+02  -3.2879164e+01   1.8682455e+02   2.8713127e+01   3.6446455e+02  -5.1602618e+01   1.8591273e+02  -1.1813018e+01   3.7720364e+02  -3.7526545e+00   3.8345727e+02  -2.1387491e+01   4.5418000e+02   1.3548327e+01   3.4736273e+02   5.2782545e+00   5.0241545e+02   5.6113091e+00   4.3955091e+02   3.6762291e+01
   1.1643064e+03  -8.4450909e-01   2.8002000e+02   1.4152945e+01   5.7069727e+02   1.7069967e+02   3.0871000e+02   2.2252291e+01   6.4243182e+02   1.2901818e+01   5.0756364e+02  -6.8313273e+01   3.4325182e+02  -2.1183273e+00   5.6631818e+01   3.4665400e+02   3.4897636e+02   4.5837091e+00   2.8354909e+02  -1.1183927e+01   2.5776091e+02   2.3097309e+01   3.5315182e+02   5.8324000e+00   4.1168545e+02   8.8660727e+00   3.5666818e+02  -1.6075273e+01   6.9324182e+02   1.1764291e+01   3.4480000e+02  -2.3816727e+01   3.5900727e+02  -2.2983309e+01   2.5813727e+02   3.8562909e+00   3.9652636e+02   4.7742545e+00   4.3109091e+02   1.6570000e+01   5.2082000e+02  -1.3564691e+01   8.9453000e+02   6.2549418e+01   4.4385273e+02   7.4981455e+00   5.7054636e+02  -8.0937091e+00   5.7200000e+00   5.6469455e+00   7.0032818e+02  -2.1958073e+01   1.8393909e+02   1.4430033e+02   3.5887727e+02   3.7398000e+01   3.3089727e+02   4.9354909e+00   2.6433727e+02   2.5918211e+02   6.2214545e+02  -1.6013455e+01   8.0914909e+02   1.0321709e+01   7.5340182e+02  -6.6154873e+01   3.4308818e+02   3.2308400e+01   3.9639182e+02   1.8347502e+02   5.1399091e+02   2.8460727e+01   4.5888182e+02   2.4721818e+00   1.9105727e+02  -1.0894822e+02   4.8787909e+02   1.8891491e+01   2.1084091e+02   9.0818182e+01   9.4025545e+02   1.8788655e+01   4.0114818e+02  -1.3861855e+01   3.6600091e+02  -3.3091636e+00   1.8793455e+02   4.5514327e+01   4.3568455e+02  -9.7021818e-01   1.9524273e+02   9.2205818e+00   3.6475364e+02  -2.2426655e+01   2.3778727e+02  -9.2838909e+00   3.8029000e+02   2.9009527e+01   4.9003273e+02  -8.1353455e+00   4.0507545e+02   2.3288509e+01   4.1033091e+02   8.4298909e+00
   7.4307636e+02   3.3038909e+00   2.6413000e+02  -1.4245855e+01   5.4436727e+02   1.4280607e+02   3.0215000e+02   1.9777091e+01   5.7321182e+02   1.7879418e+01   4.7612364e+02  -8.8688073e+01   2.7692182e+02  -6.7019273e+00   3.7411818e+01   3.5141160e+02   3.3097636e+02   1.8803709e+01   4.1543909e+02  -1.8185127e+01   2.7598091e+02  -7.0302909e+00   3.4071182e+02   1.6157600e+01   4.0446545e+02  -1.9666327e+01   3.9766818e+02   1.7864727e+01   4.4891182e+02   2.2530691e+01   4.0691000e+02  -2.7225527e+01   2.8656727e+02  -9.0781091e+00   4.5736727e+02   6.3467891e+01   3.6074636e+02   2.9856655e+01   4.5053091e+02   2.8134800e+01   5.3726000e+02   1.5450109e+01   8.5853000e+02   5.2099418e+01   3.9797273e+02   2.6288545e+01   5.8776636e+02   2.2298691e+01   1.2160000e+01   4.9017455e+00   3.3420818e+02  -1.5998473e+01   1.7849909e+02   1.4296553e+02   3.0643727e+02   1.0373200e+01   2.3434727e+02  -2.1120509e+01   2.8533727e+02   2.1484211e+02   6.6825545e+02   1.7077745e+01   8.2859909e+02   1.5765709e+01   6.9951182e+02  -4.3843673e+01   3.2764818e+02   3.9433600e+01   3.4284182e+02   1.8187902e+02   5.6655091e+02  -7.8540727e+00   4.3699182e+02   8.5533818e+00   2.2572727e+02  -8.6171818e+01   5.6242909e+02   1.1697491e+01   1.7339091e+02   1.1326418e+02   8.5758545e+02   2.2922545e+00   4.3392818e+02  -6.5942545e+00   4.6022091e+02   4.3043236e+01   1.7471455e+02   6.6571927e+01   4.3957455e+02  -1.0501418e+01   1.9268273e+02  -3.7134618e+01   5.0098364e+02  -4.0950545e+00   2.5123727e+02  -1.2359891e+01   4.1763000e+02   1.2802327e+01   4.7314273e+02   4.4585455e-01   6.6152545e+02  -1.9337491e+01   4.6233091e+02  -1.2060109e+01
   7.2030636e+02   1.3565491e+01   2.1635000e+02  -7.5345455e-01   5.2158727e+02   1.2584847e+02   3.2648000e+02   3.3906909e+00   5.6732182e+02  -1.2429382e+01   4.7479364e+02  -7.7801673e+01   2.4947182e+02   1.7604073e+01   3.8741818e+01   2.4797520e+02   2.8575636e+02  -5.2486909e+00   4.0788909e+02  -1.8241127e+01   3.0620091e+02   9.5521091e+00   3.4193182e+02   2.4840000e+01   3.8913545e+02  -5.1099273e+00   5.1010818e+02   7.3095273e+00   4.7380182e+02   1.3209491e+01   3.9435000e+02  -2.3330727e+01   2.8689727e+02   1.5115491e+01   3.1780727e+02   4.0752691e+01   3.5430636e+02   2.2481855e+01   4.0598091e+02   1.9578800e+01   6.8015000e+02   2.3908909e+01   8.3397000e+02   2.1284218e+01   3.8085273e+02   3.5318145e+01   5.7165636e+02  -1.8525091e+00   3.0500000e+00  -8.4794545e+00   5.7054818e+02  -2.1125673e+01   2.3215909e+02   1.0500273e+02   2.5709727e+02  -4.5960000e-01   2.9200727e+02   1.7596691e+01   2.5944727e+02   2.3613331e+02   6.8625545e+02   4.6377455e+00   8.7336909e+02   5.8294109e+01   6.2251182e+02  -7.7683673e+01   3.5764818e+02   2.0813600e+01   4.1695182e+02  -1.2939782e+01   5.3577091e+02   4.0058327e+01   5.1921182e+02  -1.4684218e+01   2.8083727e+02  -1.0769062e+02   4.3298909e+02   4.3926909e+00   8.2840909e+01   1.0705818e+02   9.4991545e+02   1.0125855e+01   3.9081818e+02  -3.2585455e+01   3.9556091e+02   2.8656036e+01   2.0293455e+02   6.1424327e+01   4.0313455e+02   2.7413782e+01   1.3457273e+02   3.0741818e+00   5.9175364e+02   2.5753345e+01   1.9489727e+02  -4.1269091e-01   3.5929000e+02   6.9095273e+00   4.8103273e+02  -7.0753455e+00   6.6407545e+02   2.3568509e+01   4.4211091e+02   3.1174909e+00
   6.8241636e+02   1.9376691e+01   2.8413000e+02   1.1494145e+01   4.8369727e+02   1.6031967e+02   5.4493000e+02   4.4646909e+00   6.4777182e+02  -2.6975382e+01   4.7379364e+02  -9.2721673e+01   2.1270182e+02  -8.0043273e+00   5.3081818e+01   2.9626800e+02   2.9786636e+02   1.2562509e+01   4.0921909e+02  -1.7577527e+01   3.3776091e+02  -5.6426909e+00   4.2326182e+02   3.8553600e+01   3.8902545e+02   7.8988727e+00   3.3621818e+02   5.8907273e+00   4.6057182e+02   4.7078909e+00   4.5691000e+02   9.9447273e-01   3.4100727e+02  -6.8733091e+00   4.8680727e+02   5.2892691e+01   3.1107636e+02  -1.6719745e+01   3.8909091e+02   4.8600000e+01   5.8937000e+02   1.4281309e+01   8.2230000e+02   2.0547818e+01   4.4430273e+02   2.8022145e+01   6.6910636e+02   2.2791491e+01  -5.6200000e+00  -2.4675855e+01   3.8587818e+02   3.6479273e+00   2.2026909e+02   1.0828393e+02   3.5609727e+02   3.6620400e+01   2.3822727e+02   2.3459091e+01   2.3621727e+02   2.0455171e+02   6.3591545e+02  -2.1675055e+01   8.8981909e+02   4.8978109e+01   6.7296182e+02  -6.4159673e+01   3.2753818e+02  -8.4476000e+00   4.7450182e+02   4.8962182e+00   3.5455091e+02   3.3885927e+01   4.4932182e+02   2.2126982e+01   1.8927727e+02  -9.1365818e+01   5.0242909e+02   2.8837491e+01   2.2584091e+02   7.3618182e+01   1.1114755e+03  -1.2798945e+01   3.4459818e+02   5.7721455e+00   3.9256091e+02   1.7226036e+01   1.8271455e+02   6.0701927e+01   4.6868455e+02  -2.2490218e+01   1.8157273e+02  -1.2575818e+01   5.0031364e+02  -4.2714545e+00   1.6289727e+02   6.9273091e+00   3.6074000e+02   1.8023527e+01   3.8836273e+02   1.4448255e+01   6.1552545e+02   1.4525091e+00   4.5133091e+02   2.5929891e+01
   8.4407636e+02   1.3443891e+01   2.5358000e+02  -2.6511855e+01   4.8936727e+02   1.4431607e+02   4.2104000e+02   8.0458909e+00   6.9154182e+02   3.5743018e+01   4.4823364e+02  -9.2456873e+01   2.4036182e+02  -1.2107127e+01   7.5301818e+01   3.6816040e+02   3.1708636e+02  -9.6350909e+00   3.3866909e+02   1.8464727e+00   3.3920091e+02   1.8362109e+01   3.6804182e+02  -4.5888000e+00   4.0957545e+02   2.1144873e+01   4.1699818e+02  -4.4616727e+00   4.7480182e+02   6.2239491e+01   4.5435000e+02  -5.4690727e+01   3.5267727e+02  -1.5036909e+01   2.6858727e+02   1.9102909e+00   3.3252636e+02   8.8942545e+00   4.9853091e+02   2.1294800e+01   6.4837000e+02   5.1121309e+01   8.0619000e+02  -7.3833818e+00   4.9463273e+02   2.1995745e+01   6.5854636e+02   1.5416291e+01  -1.6620000e+01   5.2041455e+00   3.2043818e+02   1.6883127e+01   2.8237909e+02   1.5076513e+02   3.8532727e+02   1.1502000e+01   2.9911727e+02   3.7587891e+01   2.4755727e+02   1.9008451e+02   4.9958545e+02  -2.9658655e+01   8.1903909e+02   4.9530509e+01   6.1474182e+02  -3.9392073e+01   4.2997818e+02   2.3697200e+01   4.8595182e+02  -1.2129782e+01   2.7688091e+02   1.9769527e+01   4.0277182e+02   2.9609818e+00   2.1872727e+02  -9.9611818e+01   4.7354909e+02   2.5878909e+00   3.5662091e+02   1.4304578e+02   1.1740255e+03  -1.1572945e+01   4.2025818e+02   3.4993455e+00   3.6222091e+02  -1.4456764e+01   1.7482455e+02   2.1333127e+01   4.4424455e+02  -1.5985018e+01   1.1735273e+02  -1.1082182e+00   5.4431364e+02  -6.3414545e+00   2.2467727e+02  -3.2015091e+01   3.1507000e+02   3.4337127e+01   3.5458273e+02  -1.1629345e+01   5.2696545e+02  -3.5269091e-01   3.9800091e+02  -4.6370909e-01
   7.2652636e+02   6.8478909e+00   2.2447000e+02  -7.9530545e+00   3.7280727e+02   1.2408087e+02   2.2571000e+02   6.8922909e+00   5.8188182e+02  -1.8141818e+00   4.3268364e+02  -6.2322873e+01   2.4314182e+02   8.6780473e+01   7.9861818e+01   4.0601560e+02   3.2853636e+02   4.9218909e+01   3.2777909e+02   7.1767273e-01   3.9442091e+02   1.2164509e+01   3.7526182e+02   2.8503600e+01   4.3779545e+02  -1.8442727e+01   3.4344818e+02   3.3123273e+00   4.1224182e+02  -5.0957091e+00   4.5147000e+02  -2.4790327e+01   3.1167727e+02   4.2430909e+00   4.7791727e+02   2.4943891e+01   4.2163636e+02   2.9765455e+01   3.8476091e+02   5.1396400e+01   6.1704000e+02   1.8407709e+01   8.1530000e+02   3.2557818e+01   4.5263273e+02   2.8795745e+01   6.3298636e+02  -5.7589091e+00   8.2700000e+00  -1.7117055e+01   5.2720818e+02   1.3001527e+01   2.7537909e+02   1.7321513e+02   2.7187727e+02   3.6578000e+01   3.1145727e+02   1.5820691e+01   2.9588727e+02   2.1410811e+02   5.7980545e+02   3.9237455e+00   6.8636909e+02   5.1034109e+01   5.3685182e+02  -4.6490873e+01   4.2486818e+02   5.9860000e+00   5.0739182e+02   3.7150182e+00   3.0410091e+02  -3.2980727e+00   4.7643182e+02   8.1781818e+00   2.4516727e+02  -7.7947018e+01   4.2509909e+02   1.0803891e+01   1.5906091e+02   8.2070582e+01   1.0452555e+03  -1.1501345e+01   4.2159818e+02   2.2842145e+01   3.4300091e+02   3.8080836e+01   2.6905455e+02   7.0134727e+01   4.5502455e+02   3.4712582e+01   1.6246273e+02   6.8429818e+00   5.6987364e+02   2.3943745e+01   4.8356727e+02  -4.1662909e+00   3.9274000e+02   1.4463527e+01   3.2447273e+02   2.8109455e+01   6.2963545e+02   4.3237091e+00   3.8367091e+02   1.9026909e+00
   9.0018636e+02   4.2175091e+01   2.5558000e+02   1.1558145e+01   3.7547727e+02   1.1675727e+02   1.9548000e+02  -3.0129309e+01   4.8877182e+02  -1.1453818e+00   4.2756364e+02  -6.0023273e+01   2.4870182e+02   4.7335673e+01   4.0861818e+01   3.0091560e+02   3.0275636e+02  -3.2378691e+01   4.4666909e+02  -5.1463527e+01   3.6820091e+02   1.6592109e+01   3.2482182e+02   2.9988800e+01   3.8757545e+02   1.2454873e+01   4.0788818e+02  -1.6228727e+00   4.2769182e+02  -4.1017091e+00   4.3469000e+02   1.4662073e+01   3.1634727e+02  -1.1305091e+00   4.1124727e+02   2.0387491e+01   4.2541636e+02  -7.7569455e+00   5.3809091e+02   2.9240000e+01   6.7615000e+02   1.2448909e+01   9.4430000e+02   1.3127818e+01   4.7885273e+02   2.5818145e+01   7.4832636e+02  -5.2061091e+00  -1.3390000e+01  -1.5714255e+01   5.9565818e+02  -2.4474473e+01   2.4260909e+02   1.7694673e+02   2.9587727e+02   5.3280000e+00   2.2911727e+02  -2.9592109e+01   2.7588727e+02   2.6525811e+02   6.4258545e+02  -1.9758655e+01   8.1970909e+02   6.9256909e+01   5.2318182e+02  -5.5847273e+01   4.2019818e+02   3.8139600e+01   5.4061182e+02   5.8274182e+00   2.6688091e+02   1.1569527e+01   3.8477182e+02   1.5109818e+00   2.4894727e+02  -9.0359418e+01   4.6942909e+02   3.0274909e+00   2.4373091e+02   1.3440698e+02   9.1914545e+02  -1.2302545e+01   3.8681818e+02   6.2454545e-01   3.4356091e+02  -6.4039636e+00   2.5149455e+02   8.1869527e+01   3.4268455e+02  -3.5302182e+00   1.9146273e+02   1.0962982e+01   6.1464364e+02  -2.0307855e+01   4.8511727e+02   1.8369709e+01   4.3018000e+02   8.9083273e+00   4.0992273e+02   5.7723455e+01   7.8274545e+02  -1.2550909e+00   4.2933091e+02  -1.9701091e+00
   8.6085636e+02   2.8661491e+01   2.7091000e+02  -1.3668255e+01   3.9058727e+02   1.1354847e+02   1.4915000e+02  -6.2029091e+00   4.8077182e+02   3.4944618e+01   4.6379364e+02  -8.8361673e+01   2.7036182e+02   6.6712873e+01   4.5521818e+01   2.6143280e+02   3.1697636e+02  -2.5162909e+00   3.7532909e+02  -2.7636327e+01   3.9776091e+02  -2.1882691e+01   3.4315182e+02   2.5852400e+01   4.1546545e+02   1.0783673e+01   3.8021818e+02  -1.0409273e+01   5.6591182e+02   5.7390691e+01   4.4813000e+02  -4.6193127e+01   3.4445727e+02  -3.9293091e+00   3.8524727e+02  -2.3872509e+01   3.6230636e+02   3.7621855e+01   4.8065091e+02   2.2725200e+01   6.5760000e+02   1.0042909e+01   7.3108000e+02   2.2955418e+01   3.8663273e+02   1.3596575e+02   6.7232636e+02   1.0313891e+01   3.3490000e+01   2.8653455e+00   3.2887818e+02  -1.8242073e+01   1.6671909e+02   8.1677927e+01   2.8376727e+02   2.1868000e+00   2.2422727e+02   1.1239091e+01   5.0499727e+02  -5.4006909e+00   4.9680545e+02   1.2793745e+01   8.7014909e+02   2.4441709e+01   6.6529182e+02  -7.0216073e+01   4.2353818e+02   4.0652400e+01   4.7428182e+02   5.8038182e+00   3.6077091e+02   1.7278327e+01   4.4099182e+02   1.0453382e+01   1.9072727e+02  -1.1259182e+02   4.1487909e+02   2.1171491e+01   5.2084091e+02   1.5435818e+02   9.0458545e+02   2.4982255e+01   4.3159818e+02   9.5921455e+00   3.2944091e+02  -1.1164364e+01   1.9527455e+02   4.9587127e+01   4.3446455e+02  -2.8202618e+01   1.3102273e+02  -4.2751818e+01   5.0120364e+02   2.2887345e+01   4.3511727e+02  -4.2520291e+01   3.4507000e+02   3.3607127e+01   4.5614273e+02   8.6858545e+00   4.5963545e+02  -2.0762909e+00   3.6567091e+02   2.7826909e+00
   6.5730636e+02   4.0055491e+01   2.4602000e+02  -2.2677055e+01   3.7625727e+02   1.1258487e+02   2.7015000e+02   3.2270909e+00   5.8610182e+02   3.0958218e+01   4.8656364e+02  -9.9963273e+01   2.8625182e+02   2.9111673e+01   7.0301818e+01   3.4934040e+02   3.3575636e+02   1.4421309e+01   3.5043909e+02  -1.2875127e+01   3.5720091e+02   2.0252109e+01   3.5804182e+02   4.4412000e+00   4.1824545e+02   9.2312727e+00   2.7833818e+02   4.6301127e+01   4.1602182e+02   1.2721891e+01   4.4524000e+02  -3.4291927e+01   2.6567727e+02   5.9230909e+00   3.7347727e+02   7.1790909e+00   4.4730636e+02   5.1518545e+00   4.1942091e+02   4.9283600e+01   6.4926000e+02   3.2490109e+01   7.3097000e+02   4.6964218e+01   4.1141273e+02   9.4213345e+01   7.0243636e+02   6.0150909e+00   1.5830000e+01  -3.1618545e+00   4.2776818e+02  -2.1483273e+01   1.9326909e+02   1.0389393e+02   3.3554727e+02   2.0714400e+01   2.8422727e+02   4.9669091e+01   5.2110727e+02   3.5420509e+01   6.1391545e+02   1.4754945e+01   8.9692909e+02   6.4299309e+01   6.6518182e+02  -5.1537273e+01   4.5053818e+02  -1.5177600e+01   4.1395182e+02  -1.4929782e+01   4.1343091e+02   1.5735527e+01   4.0754182e+02  -3.1061818e-01   2.6372727e+02  -7.7541818e+01   5.0576909e+02  -1.5649709e+01   3.9895091e+02   1.0354938e+02   8.4558545e+02   5.3622545e+00   3.9381818e+02   7.1745455e+00   3.1400091e+02  -2.6379164e+01   2.0316455e+02   3.3625927e+01   3.9590455e+02   5.8992182e+01   1.0635273e+02  -3.4448218e+01   5.3664364e+02  -3.6727855e+01   4.1900727e+02  -2.0231491e+01   3.5685000e+02   3.5547273e+00   4.0981273e+02  -3.0717745e+01   6.6263545e+02   3.8243709e+01   3.5667091e+02  -4.0473091e+00
   6.6330636e+02   1.3125491e+01   2.7169000e+02   1.4934545e-01   3.9202727e+02   1.4832327e+02   2.3748000e+02   3.3280691e+01   5.1221182e+02  -4.4605818e+00   4.7368364e+02  -7.1382873e+01   2.7281182e+02   6.9186873e+01   7.9861818e+01   3.0823560e+02   3.8586636e+02  -3.0917491e+01   4.5832909e+02  -1.3836327e+01   3.8964091e+02   4.5326909e+01   3.9359182e+02  -2.4028000e+00   3.8968545e+02  -5.7139273e+00   3.4621818e+02   2.7200727e+01   4.2202182e+02   1.0571891e+01   4.0535000e+02  -2.3990727e+01   3.0567727e+02  -1.5826909e+01   3.7758727e+02   6.4740291e+01   4.7918636e+02   3.0271455e+01   4.7598091e+02   1.3188000e+00   6.6160000e+02   3.7229091e+00   8.5075000e+02   1.6051818e+01   3.8374273e+02   1.3786695e+02   5.7021636e+02   1.7812691e+01   1.8300000e+00  -1.9041855e+01   5.7954818e+02  -9.9556727e+00   1.9693909e+02   1.8404033e+02   3.3254727e+02   1.2614400e+01   3.0000727e+02   3.0626691e+01   3.7333727e+02   1.7022109e+01   5.7280545e+02   4.2637455e+00   7.2236909e+02   3.6594109e+01   6.7151182e+02  -5.3493673e+01   3.5519818e+02   6.7960000e-01   5.2284182e+02   6.6990182e+00   3.4143091e+02   1.4825527e+01   3.8665182e+02   2.4030582e+01   2.2972727e+02  -9.7381818e+01   4.7109909e+02   1.0233891e+01   4.8128091e+02   1.3018298e+02   9.7480545e+02  -2.3975345e+01   3.8059818e+02   2.0122145e+01   3.5844091e+02   1.0845636e+01   2.1016455e+02   3.8175927e+01   4.6068455e+02   1.1802978e+02   1.7502273e+02   8.8381818e+00   6.4153364e+02   3.5409455e+00   4.8478727e+02  -2.7138909e+00   3.2696000e+02   4.0559273e+00   4.6114273e+02   3.0658545e+00   7.0563545e+02  -2.8086291e+01   3.6000091e+02   3.7016291e+01
   6.8474636e+02   1.7190291e+01   3.1235000e+02   1.5456545e+01   3.8447727e+02   1.4081727e+02   2.1404000e+02   1.7825891e+01   5.7154182e+02   1.0343018e+01   4.4956364e+02  -8.1563273e+01   3.2825182e+02   5.8191673e+01   4.5971818e+01   2.8505680e+02   4.2564636e+02   2.9001091e+00   3.3143909e+02  -1.6905127e+01   3.9387091e+02   1.0538509e+01   3.5104182e+02   5.0331200e+01   3.7224545e+02   1.8351273e+01   3.2955818e+02  -1.0016473e+01   4.9580182e+02   2.4339491e+01   4.0558000e+02  -7.5899127e+01   3.3267727e+02  -1.1986909e+01   4.6636727e+02   2.6417891e+01   4.9407636e+02   1.7410255e+01   5.0365091e+02   3.2655200e+01   6.0782000e+02  -3.7446909e+00   8.3586000e+02  -4.3169818e+00   4.4563273e+02   1.1335575e+02   6.4543636e+02   2.0685091e+01  -2.6200000e+00  -2.9245855e+01   5.6076818e+02   2.4656727e+01   2.4560909e+02   1.0414673e+02   3.4087727e+02  -1.1602000e+01   2.6189727e+02   6.7854909e+00   4.4210727e+02   2.6190509e+01   6.5480545e+02  -4.7362545e+00   6.9281909e+02   5.2408109e+01   7.1762182e+02  -7.5512473e+01   4.2231818e+02   1.7500000e+00   5.2061182e+02  -3.4258182e-01   3.5299091e+02   9.0072727e-01   4.3443182e+02   2.5381818e+00   2.0883727e+02  -1.0737062e+02   4.9765909e+02   4.2769091e+01   3.1439091e+02   1.8098418e+02   9.6125545e+02   3.2998655e+01   4.1214818e+02   5.9281455e+00   3.3689091e+02   1.1296364e+00   2.6182455e+02   9.3603127e+01   3.3313455e+02   2.9790378e+02   4.5792727e+01  -2.2043418e+01   5.9209364e+02   2.7261455e+00   3.9611727e+02  -2.1730291e+01   3.2807000e+02   8.4071273e+00   5.8669273e+02   8.0218545e+00   7.4074545e+02   2.7104909e+01   3.4722091e+02   1.3598691e+01
   6.6385636e+02   5.5191491e+01   2.9535000e+02   7.3765455e+00   3.1691727e+02   7.7222073e+01   1.7171000e+02  -1.7337709e+01   6.2465182e+02  -1.5675782e+01   4.7312364e+02  -7.1778073e+01   2.6559182e+02   6.9544473e+01   2.9631818e+01   2.8214400e+02   3.9831636e+02  -1.6133491e+01   2.6188909e+02  -3.3451127e+01   4.0820091e+02  -1.3827891e+01   2.9771182e+02   6.7487600e+01   3.8257545e+02   1.4974873e+01   4.1621818e+02   2.5710727e+01   4.1013182e+02   2.3963091e+01   4.5135000e+02  -3.5780727e+01   2.9723727e+02   2.1628291e+01   4.2524727e+02   3.2487491e+01   4.9785636e+02   6.1887855e+01   4.6698091e+02   2.8038800e+01   5.6015000e+02   1.8178909e+01   8.4430000e+02   2.5237818e+01   4.1663273e+02   1.5001575e+02   6.8132636e+02  -1.4406109e+01  -1.0060000e+01   4.3799345e+01   6.4465818e+02  -4.1724473e+01   1.6982909e+02   1.4253913e+02   3.6287727e+02   9.6800000e-01   9.9117273e+01   4.6978909e+00   4.2899727e+02   3.8129309e+01   5.8747545e+02   1.7980145e+01   6.0347909e+02  -4.2246909e+00   5.7618182e+02  -5.3197273e+01   4.0975818e+02   2.9084800e+01   4.6339182e+02  -2.2884982e+01   4.8199091e+02   2.8360727e+01   3.8010182e+02   4.7444582e+01   1.8005727e+02  -9.7738218e+01   4.1331909e+02  -1.5253709e+01   2.7550091e+02   1.4975538e+02   9.9702545e+02  -8.7529455e+00   3.8348818e+02   1.3780945e+01   3.7533091e+02  -1.2725564e+01   2.2605455e+02   4.5464727e+01   5.8244545e+01   5.1756498e+02   2.1022727e+01  -1.9181818e+01   4.0398364e+02   2.4544945e+01   3.8056727e+02  -2.3376291e+01   3.7207000e+02  -2.4428727e+00   6.2025273e+02   3.5677055e+01   6.9630545e+02  -1.6229891e+01   3.8855091e+02   2.6172291e+01
   6.6107636e+02   3.5303891e+01   2.7847000e+02  -3.2613055e+01   4.1658727e+02   1.0513847e+02   2.9893000e+02   1.1446909e+00   6.6899182e+02   1.9777018e+01   3.4712364e+02  -8.4478073e+01   2.6547182e+02   7.6214073e+01   6.6631818e+01   3.5874400e+02   4.1753636e+02  -1.1901091e+01   3.0488909e+02  -4.5611273e+00   3.9187091e+02   2.6808509e+01   2.9871182e+02   2.1517600e+01   3.8246545e+02  -7.4663273e+00   5.6866818e+02   1.2964727e+01   4.2769182e+02   5.5008291e+01   4.6247000e+02  -9.7803273e+00   3.3256727e+02   1.4911891e+01   3.3647727e+02   1.8139091e+01   4.6430636e+02   2.3681855e+01   5.4165091e+02   2.6615200e+01   6.7093000e+02   2.0756509e+01   6.0964000e+02   3.9006182e+00   4.7174273e+02   2.2226695e+02   7.4665636e+02   8.5874909e+00   2.1940000e+01   9.8993455e+00   5.0132818e+02  -1.0698073e+01   1.9226909e+02   1.6163393e+02   3.3409727e+02   3.3600400e+01   5.9457273e+01   1.7606909e+00   4.9044727e+02   2.9543309e+01   6.2458545e+02  -9.8786545e+00   6.2536909e+02   5.1341091e+00   6.8585182e+02  -7.0640873e+01   3.7386818e+02  -1.5940000e+00   4.0661182e+02   3.2741818e-01   4.0555091e+02  -1.4140727e+00   3.7643182e+02  -7.8218182e+00   1.9016727e+02  -1.1410702e+02   3.5520909e+02  -1.2494909e+01   2.9028091e+02   1.0235298e+02   8.1869545e+02  -3.7065455e+00   3.9481818e+02   3.1454545e-01   3.7544091e+02  -7.6243636e+00   1.9527455e+02   4.6367127e+01  -5.7554545e+00   5.2468498e+02   6.0227273e+00  -4.8861818e+01   5.7909364e+02  -5.1238545e+00   4.5734727e+02  -2.0738691e+01   3.6385000e+02   7.2147273e+00   4.3714273e+02   3.4765855e+01   7.2285545e+02  -2.9793891e+01   3.5055091e+02  -2.1177091e+00
   6.2485636e+02   1.2014909e+00   2.8913000e+02   1.3204145e+01   3.9080727e+02   1.3909087e+02   2.4160000e+02   5.6210909e+00   5.9132182e+02  -2.5693818e+00   3.6223364e+02  -9.1466873e+01   2.5214182e+02   7.4280473e+01   6.2631818e+01   3.5695400e+02   4.4908636e+02   5.8049091e+00   2.8943909e+02   2.8674873e+01   3.7342091e+02   2.7174509e+01   3.3848182e+02   3.0060000e+00   4.6768545e+02  -3.2063927e+01   4.4677818e+02   2.7159273e+00   3.9669182e+02   2.2148291e+01   4.2880000e+02  -1.3426727e+01   3.0034727e+02   3.4894909e+00   4.0369727e+02   5.6991491e+01   4.6696636e+02   4.0469055e+01   4.9242091e+02   3.9223600e+01   6.3071000e+02   1.4194109e+01   8.0697000e+02   9.6642182e+00   5.1474273e+02   3.8606945e+01   7.3787636e+02   9.0698909e+00   5.7200000e+00  -1.6803055e+01   6.3776818e+02   6.7167273e+00   2.2982909e+02   1.1029913e+02   4.2576727e+02   2.7168000e+00   1.4034727e+02   3.9069491e+01   4.2110727e+02   4.3200509e+01   6.1314545e+02  -2.9293455e+01   9.0847909e+02   3.7925309e+01   7.0951182e+02  -3.5303673e+01   4.1597818e+02  -1.6962800e+01   4.1672182e+02  -6.5913818e+00   3.9310091e+02  -1.2868073e+01   3.8032182e+02  -1.8030182e+00   2.4750727e+02  -8.6804218e+01   3.7365909e+02   1.3046909e+02   3.9784091e+02   1.7274818e+02   8.4802545e+02   3.1387055e+01   3.6514818e+02   2.4908145e+01   3.2478091e+02  -8.4615636e+00   2.0838455e+02   2.8318327e+01   4.8244545e+01   4.5236498e+02   2.6132727e+01  -3.7590618e+01   4.9087364e+02   1.2713745e+01   4.9323727e+02   1.3170109e+01   4.5296000e+02   2.1415927e+01   3.2947273e+02   6.2694545e+00   5.8219545e+02   6.7889091e+00   3.1400091e+02  -1.9303709e+01
   7.9685636e+02   1.3551491e+01   3.1369000e+02   6.6793455e+00   4.2258727e+02   1.1987847e+02   3.1771000e+02   4.9532291e+01   6.4765182e+02  -4.0757818e+00   3.7212364e+02  -8.0368073e+01   2.8836182e+02   4.3162873e+01   6.2081818e+01   3.8932800e+02   4.4720636e+02   4.6725309e+01   3.5288909e+02   1.8488873e+01   3.7598091e+02   1.3419709e+01   4.0137182e+02  -7.1352000e+00   4.1390545e+02   3.0184727e+00   3.6977818e+02   1.6205927e+01   4.2880182e+02   4.2029491e+01   4.3947000e+02   7.0596727e+00   3.2523727e+02  -2.6117091e+00   3.9713727e+02   2.6176291e+01   4.9630636e+02  -8.7681455e+00   4.7731091e+02   1.3992400e+01   5.6926000e+02   2.0340109e+01   7.4808000e+02   1.4595418e+01   4.9441273e+02  -2.0206655e+01   6.3576636e+02  -3.7541309e+01   1.7830000e+01  -2.9321855e+01   6.1932818e+02   9.7419273e+00   2.7560909e+02   1.0007673e+02   4.0109727e+02  -8.4196000e+00   9.8677273e+01   6.7330909e+00   3.7588727e+02   3.7598109e+01   6.1625545e+02  -9.9922545e+00   8.4303909e+02   4.4500509e+01   5.5496182e+02  -3.6499673e+01   3.8142818e+02  -7.6488000e+00   3.9550182e+02  -1.5637818e+00   4.5043091e+02   6.3435527e+01   3.4821182e+02   2.7875782e+01   2.8672727e+02  -9.3491818e+01   4.8309909e+02   1.6238389e+02   3.3617091e+02   1.4113178e+02   9.0225545e+02   2.5938655e+01   3.6925818e+02   1.7993455e+00   3.9300091e+02   3.7508364e+00   2.0538455e+02   3.7888327e+01   5.1134545e+01   5.5835378e+02   2.3792727e+01   1.4936582e+01   5.4975364e+02   1.0033455e+00   3.9034727e+02   1.0951309e+01   4.7396000e+02   5.7359273e+00   3.4869273e+02   2.0618545e+00   6.5807545e+02  -2.0951491e+01   3.7289091e+02  -3.2454909e+01
   8.8852636e+02  -2.6002109e+01   2.9991000e+02   2.2231745e+01   4.2836727e+02   1.1530607e+02   2.6015000e+02  -2.6192909e+01   6.4565182e+02   1.0524218e+01   4.4356364e+02  -6.0743273e+01   2.4559182e+02   8.3254473e+01   2.8411818e+01   3.3869160e+02   3.9775636e+02  -6.2086909e+00   3.6777909e+02   4.0776727e+00   3.6076091e+02   1.0747309e+01   2.9037182e+02   3.9404800e+01   4.2635545e+02   2.6924727e+00   4.2655818e+02   1.0333527e+01   2.8424182e+02   9.2429091e-01   4.7258000e+02  -3.7589127e+01   2.9156727e+02   7.9718909e+00   4.4180727e+02   6.0602691e+01   4.8918636e+02   1.1801455e+01   4.7865091e+02  -1.1480000e-01   5.8560000e+02  -9.6709091e-01   7.5919000e+02   1.0936618e+01   4.6241273e+02   1.3683345e+01   5.9976636e+02  -1.9431309e+01   7.2000000e-01  -3.1183055e+01   5.4165818e+02   3.3625527e+01   3.0126909e+02   7.2023927e+01   3.5276727e+02   1.8666800e+01   9.1457273e+01   7.6406909e+00   4.1288727e+02   4.9188109e+01   5.7036545e+02   2.1289455e+00   7.3314909e+02   4.1401709e+01   5.5762182e+02  -7.0382473e+01   3.2331818e+02   2.6450000e+01   4.0695182e+02   4.1080218e+01   4.5232091e+02  -1.5935673e+01   3.6910182e+02  -1.4015418e+01   2.7416727e+02  -8.2937018e+01   3.6242909e+02   1.1569749e+02   1.2228091e+02   7.3122982e+01   7.1336545e+02  -2.8500145e+01   2.9592818e+02   1.4225745e+01   4.4222091e+02  -3.2856764e+01   2.0471455e+02   1.6171927e+01   4.9244545e+01   3.8972498e+02   2.2022727e+01  -1.7701818e+01   4.4075364e+02   8.6033455e+00   3.2200727e+02  -2.6801491e+01   4.5529000e+02   2.5695273e+00   3.3914273e+02   2.9825855e+01   5.7452545e+02  -3.0474909e+00   3.5222091e+02  -1.4471309e+01
   9.2185636e+02   2.4781491e+01   3.6113000e+02  -2.5335855e+01   4.2413727e+02   1.2753447e+02   2.9115000e+02  -2.3232909e+01   7.4821182e+02  -4.9005818e+00   4.5845364e+02  -1.0271447e+02   3.1659182e+02   6.8684473e+01   2.3741818e+01   3.5417520e+02   3.6920636e+02  -8.1446909e+00   3.7010909e+02  -1.8338727e+01   3.7698091e+02   1.2779709e+01   3.2093182e+02   1.5410000e+01   3.0546545e+02   1.1023673e+01   6.1433818e+02   1.0811273e+00   3.7002182e+02   3.2621891e+01   3.7902000e+02  -1.3884327e+01   2.5289727e+02  -9.3450909e-01   3.7580727e+02   3.1112691e+01   5.0996636e+02   2.4369055e+01   5.0109091e+02   2.3970000e+01   4.9060000e+02   6.2742909e+01   7.5875000e+02   4.2971818e+01   4.6985273e+02   4.6758145e+01   7.4454636e+02  -2.6243709e+01   1.5940000e+01   1.0049345e+01   4.8554818e+02  -7.8856727e+00   3.1715909e+02   5.3752727e+01   3.5709727e+02   2.7430400e+01   1.0800727e+02  -5.3433091e+00   3.5477727e+02   3.9946909e+01   6.5591545e+02   2.6614945e+01   8.4703909e+02   4.0730509e+01   6.2307182e+02  -7.4728473e+01   3.3997818e+02   3.4557200e+01   4.0539182e+02  -3.3549818e+00   4.6610091e+02   4.2851927e+01   3.6888182e+02  -9.1078182e+00   2.3972727e+02  -8.6401818e+01   6.0409909e+02   1.5136389e+02   2.6062091e+02   1.1217578e+02   7.1314545e+02  -1.2482545e+01   3.4270818e+02  -1.3846655e+01   3.6311091e+02   6.9203636e-01   1.5638455e+02   6.3588327e+01   4.5684545e+01   4.0334978e+02   2.0242727e+01  -3.4229418e+01   3.8375364e+02  -2.8366545e+00   4.1723727e+02   1.5250109e+01   4.3574000e+02  -7.6464727e+00   3.0447273e+02   5.9394545e+00   5.6907545e+02   1.9388509e+01   3.0300091e+02  -7.8637091e+00
   6.8896636e+02  -7.6973091e+00   2.9413000e+02   1.2804145e+01   4.4736727e+02   1.7689607e+02   2.8971000e+02   3.3662291e+01   5.2321182e+02   6.0994182e+00   4.8679364e+02  -8.3431673e+01   2.7259182e+02   4.8754473e+01   4.7191818e+01   3.3518920e+02   4.1442636e+02  -2.2652291e+01   3.6477909e+02  -5.2792327e+01   3.6920091e+02   1.2182109e+01   2.7082182e+02   1.1188800e+01   3.9979545e+02   2.6927273e+01   4.6710818e+02   3.6749527e+01   4.2002182e+02   5.2818909e+00   3.9924000e+02   2.3718073e+01   3.0834727e+02  -5.0405091e+00   3.4458727e+02  -1.8169709e+01   4.8541636e+02   4.4305455e-01   4.5665091e+02   1.3525200e+01   5.8693000e+02  -1.2963491e+01   8.3586000e+02  -1.9976982e+01   4.5641273e+02  -1.0836655e+01   7.6487636e+02   2.2239891e+01  -1.0390000e+01  -6.2425455e-01   3.6154818e+02  -9.6356727e+00   2.7426909e+02   7.2183927e+01   2.9420727e+02  -1.9208400e+01   1.0967727e+02   1.3073091e+01   3.8210727e+02   2.1650509e+01   6.9814545e+02   2.1265455e+00   8.1559909e+02   1.9157091e+00   6.0962182e+02  -5.8542473e+01   3.0486818e+02   5.0360000e+00   5.1039182e+02  -1.3754982e+01   4.9910091e+02   7.9919273e+00   3.7832182e+02   4.6026982e+01   2.1572727e+02  -7.2811818e+01   8.4565909e+02   2.1270909e+02   3.1717091e+02   1.0465178e+02   6.2469545e+02  -8.1865455e+00   5.0281818e+02  -1.0995455e+01   3.4756091e+02   1.1056036e+01   1.8893455e+02   4.7984327e+01   6.2684545e+01   3.3064978e+02   1.0572727e+01  -5.0115818e+01   4.4564364e+02   8.4421455e+00   3.9711727e+02   7.4970909e-01   4.3874000e+02   8.0035273e+00   3.0781273e+02  -4.8877455e+00   4.8130545e+02   2.8601091e+00   3.2711091e+02  -2.6132509e+01
   7.7830636e+02  -3.8445091e+00   2.9658000e+02   1.3938145e+01   5.0447727e+02   1.5899727e+02   2.8360000e+02  -9.5890909e-01   6.9332182e+02   3.2710618e+01   4.9012364e+02  -1.0169807e+02   2.6103182e+02   5.8909273e+01   7.3861818e+01   3.1649560e+02   4.3675636e+02   2.0791309e+01   3.8188909e+02   1.0498873e+01   3.6564091e+02   2.7969091e+00   4.3971182e+02   3.3476000e+00   3.4690545e+02   7.2684727e+00   3.5221818e+02   3.0500727e+01   4.4091182e+02   5.3610691e+01   4.3224000e+02  -8.7019273e+00   2.9978727e+02   6.4429091e-01   3.8802727e+02   5.4685091e+01   4.8252636e+02   4.2004255e+01   4.3720091e+02   1.5971200e+01   5.7026000e+02   4.0301091e+00   8.6119000e+02  -3.7833818e+00   4.4897273e+02   1.1428545e+01   7.0787636e+02   1.5798909e+00   1.4940000e+01  -3.8090655e+01   6.0820818e+02  -1.2918473e+01   2.4460909e+02   4.5556727e+01   3.8776727e+02  -6.5732000e+00   1.2445727e+02   8.4506909e+00   3.8688727e+02   5.7718109e+01   6.4425545e+02  -7.0022545e+00   6.7903909e+02   3.9620509e+01   6.5007182e+02  -4.6998473e+01   3.5619818e+02   1.3599600e+01   4.8761182e+02  -1.1152582e+01   5.7832091e+02   1.7204327e+01   3.4243182e+02   5.8981818e+00   1.3950727e+02  -8.8824218e+01   8.1798909e+02   1.5592269e+02   1.1017091e+02   1.1009178e+02   5.7814545e+02  -8.7925455e+00   3.4592818e+02   2.0225745e+01   4.2522091e+02  -3.5826764e+01   1.7849455e+02  -8.0704727e+00   2.8244545e+01   3.5629498e+02  -6.0872727e+00  -5.4673018e+01   4.6964364e+02  -2.4587855e+01   3.2556727e+02  -2.0976291e+01   4.5652000e+02   1.7911127e+01   3.1458273e+02  -2.2319345e+01   5.3730545e+02  -1.1069891e+01   3.5844091e+02  -1.8528909e+01
   8.7074636e+02  -1.6799709e+01   2.8558000e+02  -7.1818545e+00   5.9747727e+02   2.2499727e+02   3.5348000e+02   1.9340691e+01   7.1821182e+02   3.5499418e+01   5.1412364e+02  -1.0116807e+02   2.5992182e+02   8.4548073e+01   8.7191818e+01   4.0098920e+02   4.1864636e+02   4.1350109e+01   3.8310909e+02  -2.4378727e+01   3.7220091e+02   3.8162109e+01   5.5271182e+02   1.5276000e+00   3.7735545e+02   1.2052473e+01   4.8933818e+02  -1.3918873e+01   4.2491182e+02   1.6890691e+01   3.9169000e+02  -2.1677927e+01   3.2934727e+02  -2.7500509e+01   3.7224727e+02   4.3277491e+01   4.4396636e+02   3.6529055e+01   4.6476091e+02  -6.1236000e+00   6.1771000e+02  -3.3158909e+00   8.1953000e+02   2.1439418e+01   4.2230273e+02  -7.3278545e+00   5.7376636e+02   2.7868691e+01   8.1600000e+00  -2.2998255e+01   5.9465818e+02  -1.4054473e+01   2.3837909e+02   1.0783513e+02   3.7020727e+02   2.3161600e+01   1.5767727e+02   7.6830909e+00   3.8821727e+02   4.4941709e+01   6.5825545e+02   1.4767745e+01   8.2947909e+02   5.3585309e+01   7.0129182e+02  -7.0986073e+01   3.4408818e+02   1.4898400e+01   4.6528182e+02  -1.4696182e+01   5.0477091e+02   2.8868327e+01   4.7621182e+02   8.7557818e+00   1.9672727e+02  -1.0529182e+02   6.6309909e+02   1.3942389e+02   1.4150091e+02   5.5365382e+01   6.0669545e+02  -9.8565455e+00   3.5203818e+02  -6.1530545e+00   4.0856091e+02  -3.5823964e+01   1.9149455e+02   4.0119527e+01   7.1684545e+01   3.7370978e+02   1.5912727e+01   7.6769818e+00   3.4931364e+02  -2.4191455e+01   1.6978727e+02  -3.7733891e+01   4.6474000e+02   1.8135273e+00   2.6003273e+02  -7.5053455e+00   6.0874545e+02   5.3349091e+00   4.2044091e+02  -1.4889091e+00
   8.0085636e+02   1.8461491e+01   2.6824000e+02  -2.2684655e+01   5.7925727e+02   2.1945487e+02   3.5982000e+02   4.0493491e+01   6.3210182e+02   1.2948218e+01   4.8912364e+02  -7.8278073e+01   2.3414182e+02   8.4940473e+01   5.9191818e+01   4.0399920e+02   4.2586636e+02   3.6625091e+00   2.6443909e+02  -2.8215127e+01   3.1398091e+02  -2.1802909e+00   3.4371182e+02   2.7357600e+01   3.9024545e+02  -2.3868727e+01   2.5799818e+02  -2.3071673e+01   4.0346182e+02   3.1276691e+01   3.6424000e+02  -5.6701927e+01   3.1267727e+02   3.1393091e+01   4.8402727e+02   4.3455091e+01   4.3396636e+02   4.0329055e+01   4.9976091e+02   1.9196400e+01   6.1326000e+02   3.3040109e+01   8.0986000e+02  -5.6769818e+00   4.1563273e+02   1.9755745e+01   6.0732636e+02  -2.1486109e+01   2.0500000e+00  -2.3509455e+01   5.5698818e+02  -2.1600873e+01   1.8582909e+02   8.2929127e+01   3.1587727e+02   5.0580000e+00   1.0000727e+02   1.5626691e+01   3.7544727e+02   3.2183309e+01   7.6891545e+02   2.2244945e+01   8.7170909e+02   4.7756909e+01   6.3218182e+02  -4.4567273e+01   3.5619818e+02   2.6039600e+01   3.9917182e+02   9.4826182e+00   4.6099091e+02   2.0370727e+01   5.1310182e+02   1.8464582e+01   1.9994727e+02  -9.0219418e+01   5.6820909e+02   1.6001509e+02   6.8620909e+01   9.0415782e+01   6.7491545e+02  -2.0764145e+01   3.6481818e+02  -2.9395455e+01   4.0967091e+02  -8.9127636e+00   1.6760455e+02   7.3140727e+01   4.7244545e+01   3.5833498e+02   1.9912727e+01   5.4669818e+00   4.0498364e+02  -3.5195055e+01   2.1611727e+02  -3.5502909e+00   3.8863000e+02  -6.8776727e+00   4.2269273e+02   4.8118545e+00   5.3074545e+02   5.9234909e+01   4.2667091e+02   4.2426909e+00
   8.3618636e+02   1.9075091e+01   2.7447000e+02  -2.4030545e+00   5.6591727e+02   2.1641207e+02   2.8526000e+02   2.6348291e+01   6.8399182e+02   7.9070182e+00   4.2634364e+02  -9.7925673e+01   2.5881182e+02   6.2196873e+01   6.7861818e+01   3.9697560e+02   4.4108636e+02   1.3249091e+00   3.7543909e+02  -3.1535127e+01   3.1620091e+02   2.0532109e+01   3.7871182e+02   1.9677600e+01   4.4635545e+02   1.7524727e+00   4.0666818e+02   6.5847273e+00   4.6791182e+02  -9.7693091e+00   3.7635000e+02  -2.7890727e+01   3.5356727e+02   1.8341891e+01   3.8302727e+02   1.0645091e+01   3.7952636e+02   2.4425455e-01   4.7831091e+02   4.4352400e+01   6.4204000e+02   2.7737709e+01   8.4253000e+02  -1.5960582e+01   4.2141273e+02   2.7523345e+01   5.8698636e+02   2.8110909e+00   7.2000000e-01   9.5969455e+00   4.7698818e+02   1.5469127e+01   2.3015909e+02   5.3162727e+01   3.3465727e+02   4.2256000e+00   7.0677273e+01  -1.0026909e+01   3.5788727e+02   4.6258109e+01   6.8847545e+02   8.5701455e+00   8.5336909e+02   6.0114109e+01   6.1051182e+02  -7.3383673e+01   3.4708818e+02   1.6328400e+01   3.8695182e+02  -5.0997818e+00   4.5155091e+02   1.5927273e-02   4.4432182e+02   2.8076982e+01   2.1916727e+02  -9.1977018e+01   1.7842909e+02   9.2197491e+01   8.6060909e+01   1.0614058e+02   6.4158545e+02   2.0462255e+01   4.2081818e+02   1.4545455e+00   3.4189091e+02  -2.5830364e+01   1.9738455e+02   5.6978327e+01   3.5244545e+01   3.0818498e+02   1.3682727e+01  -2.5704618e+01   4.7898364e+02  -1.2785055e+01   3.2323727e+02   6.3201091e+00   4.4963000e+02   2.0572327e+01   4.2358273e+02   1.0850655e+01   4.8019545e+02  -4.5010909e+00   4.2578091e+02  -2.1361091e+00
   8.5207636e+02   2.3023891e+01   2.4958000e+02  -2.7418545e+00   5.1569727e+02   1.1842967e+02   3.8260000e+02   1.7791091e+01   6.2010182e+02   1.8458218e+01   5.3901364e+02  -8.1499273e+01   3.1392182e+02   5.2898073e+01   3.4301818e+01   3.3577040e+02   3.8408636e+02   4.4449091e+00   3.3621909e+02  -2.3177527e+01   3.1231091e+02   9.3933091e+00   3.0515182e+02   3.7442400e+01   6.0435545e+02   2.4524727e+00   3.9121818e+02   3.4820727e+01   4.6880182e+02   2.2269491e+01   3.7413000e+02  -3.2273127e+01   3.4589727e+02  -9.1545091e+00   4.9513727e+02   6.9566291e+01   3.3796636e+02   1.6239055e+01   4.4831091e+02   3.9422400e+01   6.0026000e+02  -2.2249891e+01   7.3019000e+02   2.4026618e+01   4.0608273e+02   9.6974545e-01   5.8721636e+02  -4.2767309e+01   2.5940000e+01   1.3249345e+01   6.2809818e+02   3.6600327e+01   1.9537909e+02   1.1038513e+02   3.4609727e+02   1.3980400e+01   6.8117273e+01  -1.3152109e+01   3.2977727e+02  -2.4930909e+00   6.7658545e+02   4.3013455e+00   8.4692909e+02   7.3959309e+01   6.9374182e+02  -5.8602073e+01   3.4453818e+02  -9.4676000e+00   5.6261182e+02   2.9741818e-01   4.7743091e+02  -2.8504473e+01   4.6754182e+02   2.5593818e+00   3.0283727e+02  -7.2890618e+01   2.2109909e+02   1.4912389e+02   1.2817091e+02   1.1421178e+02   6.1936545e+02  -4.2001455e+00   4.0937818e+02   2.0259745e+01   3.7633091e+02   4.1443636e-01   1.4938455e+02   5.8928327e+01   3.9134545e+01   3.6064378e+02   8.9127273e+00  -3.4433018e+01   5.0331364e+02  -7.0614545e+00   3.4267727e+02  -2.1125091e+01   3.4007000e+02   1.4117127e+01   4.7103273e+02   4.9446545e+00   5.5774545e+02  -5.3650909e+00   4.4467091e+02   2.1132691e+01
   7.7207636e+02   1.1313891e+01   2.9058000e+02  -1.6691855e+01   5.6502727e+02   2.0359327e+02   3.7282000e+02   2.8573491e+01   6.9421182e+02   1.2199418e+01   5.1534364e+02  -6.5045673e+01   2.9525182e+02   6.5501673e+01   4.4411818e+01   2.8752160e+02   4.2864636e+02  -1.3119891e+01   3.8254909e+02  -2.2213927e+01   3.1276091e+02  -9.4126909e+00   3.8493182e+02   5.1400000e+01   3.6879545e+02  -1.8592727e+01   4.4110818e+02   1.5389527e+01   4.1046182e+02   1.0826691e+01   4.0013000e+02  -2.9683127e+01   3.5367727e+02   7.7309091e-01   4.3591727e+02   1.3073891e+01   3.0952636e+02   1.9734255e+01   3.9553091e+02   1.3194800e+01   5.6382000e+02   5.2153091e+00   9.3786000e+02   4.8630182e+00   3.7774273e+02   1.4676945e+01   5.7732636e+02   2.2583891e+01  -7.1700000e+00  -5.4318545e+00   6.4943818e+02   3.6453127e+01   2.5637909e+02   1.1617513e+02   3.6609727e+02   1.0040400e+01   7.8897273e+01  -3.1345091e+00   3.2844727e+02   3.1173309e+01   6.5314545e+02  -3.2713455e+01   6.5225909e+02   3.7422909e+01   6.2185182e+02  -3.0070873e+01   3.0097818e+02  -8.9828000e+00   4.6872182e+02   6.3028618e+01   5.5399091e+02   3.2370727e+01   4.3065182e+02   6.4005818e+00   3.2061727e+02  -1.0087302e+02   2.4754909e+02   1.5533789e+02   1.1084091e+02   6.9378182e+01   6.0147545e+02  -1.2189455e+00   3.9770818e+02   7.4133455e+00   3.2811091e+02  -1.7387964e+01   1.8305455e+02   4.4794727e+01   4.8354545e+01   3.0679618e+02   1.5792727e+01  -3.8643418e+01   5.4987364e+02  -2.6346255e+01   3.0445727e+02  -4.6174909e+00   3.8618000e+02  -5.9016727e+00   4.7803273e+02   1.5714655e+01   5.4674545e+02   9.9549091e+00   4.5955091e+02  -1.0837709e+01
   8.8918636e+02   5.8615091e+01   2.8580000e+02   4.0910545e+01   5.9502727e+02   2.0808327e+02   4.2026000e+02   2.4658291e+01   7.7177182e+02   3.1046182e+00   4.7190364e+02  -8.8680473e+01   2.5525182e+02   1.7921673e+01   5.2971818e+01   4.1716680e+02   3.5220636e+02  -9.2246909e+00   3.4599909e+02  -3.7409927e+01   3.8220091e+02   2.3582109e+01   3.9271182e+02  -1.2112400e+01   2.8102545e+02   3.4098873e+01   3.9766818e+02   2.0084727e+01   4.5646182e+02   1.8146691e+01   4.5791000e+02  -4.6415527e+01   3.4623727e+02   3.3818291e+01   5.2791727e+02   3.5493891e+01   3.3696636e+02   1.0869055e+01   4.2231091e+02   4.9052400e+01   6.3471000e+02   2.0434109e+01   8.6175000e+02   2.6281818e+01   3.9608273e+02   9.9897455e+00   5.7743636e+02   3.6125091e+01   7.0500000e+00  -4.1129455e+01   4.3509818e+02  -2.8959673e+01   2.2037909e+02   1.4516513e+02   4.4565727e+02   1.6345600e+01   1.0156727e+02   1.7831891e+01   3.2555727e+02   4.7064509e+01   6.2014545e+02  -1.3633455e+01   6.6214909e+02   3.0191709e+01   6.1181818e+01  -4.5557273e+01   4.0486818e+02  -4.4140000e+00   3.5572182e+02   8.5288618e+01   4.3410091e+02   2.6741927e+01   4.1977182e+02   3.5270982e+01   3.9927727e+02  -1.0038582e+02   3.0176909e+02   1.1211029e+02   5.8170909e+01   1.2792178e+02   4.2369545e+02  -1.6436545e+01   3.3759818e+02  -4.5478545e+00   3.6133091e+02  -9.1655636e+00   1.6571455e+02  -8.8180727e+00   1.4134545e+01   2.5953378e+02   1.3527273e+00  -3.3608218e+01   5.0064364e+02   3.3482145e+01   3.2734727e+02   2.5331309e+01   3.7796000e+02   3.1195927e+01   4.6781273e+02   1.1422255e+01   5.4774545e+02  -8.7850909e+00   5.2067091e+02  -2.8727309e+01
   8.7374636e+02   7.7520291e+01   2.7547000e+02   1.0626945e+01   5.8558727e+02   2.1461847e+02   4.6004000e+02   1.6815891e+01   7.8488182e+02   5.0558182e+00   4.2501364e+02  -5.6929273e+01   2.5114182e+02   4.6030473e+01   6.7741818e+01   3.5054520e+02   3.9853636e+02   1.2848909e+01   3.1432909e+02  -1.6206327e+01   3.7498091e+02   2.0049709e+01   3.4326182e+02   9.1736000e+00   3.6390545e+02  -2.5315273e+00   3.1944818e+02   2.4122327e+01   4.4846182e+02  -3.2133091e+00   4.2002000e+02   3.0556727e+00   3.4878727e+02   5.0542909e+00   4.9880727e+02   2.3822691e+01   3.1252636e+02   1.6494255e+01   4.0676091e+02   1.7966400e+01   5.4215000e+02   6.4508909e+01   8.6553000e+02   3.3539418e+01   3.7774273e+02  -1.3983055e+01   5.7021636e+02  -4.4737309e+01   1.1940000e+01  -2.0806545e+00   6.4765818e+02  -7.4447273e-01   2.3960909e+02   1.4195673e+02   3.8254727e+02  -4.0456000e+00   5.0787273e+01   2.5234291e+01   3.4533727e+02   2.8932109e+01   5.5114545e+02   3.2216545e+01   8.7947909e+02   8.0475309e+01   5.1051182e+02  -5.6273673e+01   3.6819818e+02   3.9519600e+01   3.8528182e+02   6.7033818e+01   4.8577091e+02  -3.3916727e+00   3.9610182e+02  -5.7254182e+00   3.8927727e+02  -9.7145818e+01   2.5276909e+02   1.2359029e+02   1.1995091e+02   1.2530938e+02   5.2647545e+02   3.2561055e+01   3.2614818e+02  -5.1918545e+00   3.9156091e+02   1.3306036e+01   1.4649455e+02   6.5939527e+01   4.1354545e+01   3.5757618e+02   2.7682727e+01  -2.3154618e+01   5.7598364e+02  -3.6550545e+00   4.4545727e+02  -7.8749091e-01   3.8463000e+02   1.3112327e+01   4.5436273e+02   2.0168255e+01   6.6774545e+02   1.3834909e+01   4.5111091e+02   4.3974909e+00
   8.5307636e+02   6.9053891e+01   2.4958000e+02  -1.4191855e+01   5.5958727e+02   2.1302847e+02   3.4382000e+02   1.8773491e+01   6.5110182e+02   2.0648218e+01   4.8901364e+02  -5.6269273e+01   2.3003182e+02   3.0609273e+01   4.6521818e+01   4.6001280e+02   4.1142636e+02   2.7037709e+01   2.8988909e+02  -4.8011273e+00   3.5364091e+02   3.4976909e+01   3.1971182e+02   3.2277600e+01   3.6968545e+02  -1.8333927e+01   3.6244818e+02  -5.5376727e+00   4.3002182e+02   1.7151891e+01   4.1002000e+02  -3.4327273e-02   3.6311727e+02  -2.4532109e+01   4.7791727e+02   4.3493891e+01   3.4285636e+02   2.5737855e+01   3.8765091e+02   4.4715200e+01   5.9971000e+02   2.5014109e+01   8.9819000e+02   3.2926618e+01   4.2719273e+02   1.4280945e+01   6.1476636e+02  -9.1913091e+00   5.4900000e+00  -5.0046545e+00   3.7654818e+02   2.5043273e+00   2.3915909e+02   1.7544273e+02   3.6198727e+02   1.3369200e+01   8.5787273e+01   1.8544291e+01   3.5210727e+02   4.5720509e+01   5.0547545e+02   2.8870145e+01   6.8859909e+02   4.1625709e+01   5.4407182e+02  -9.0738473e+01   4.1119818e+02   4.8596000e+00   4.3606182e+02   6.8641418e+01   3.8832091e+02   2.7404327e+01   4.1599182e+02  -1.9876618e+01   4.0650727e+02  -1.1218422e+02   1.7676909e+02   1.1511029e+02   1.0806091e+02   1.0838058e+02   5.0158545e+02   2.2225455e-01   3.6437818e+02   3.6859745e+01   3.1267091e+02  -2.0272764e+01   2.1749455e+02   5.8699527e+01   2.0794545e+01   4.2356098e+02   1.5572727e+01  -3.8625818e+01   6.3742364e+02   2.3197455e+00   3.0389727e+02  -1.6912691e+01   4.4518000e+02   1.1598327e+01   4.5214273e+02   1.1235855e+01   7.5274545e+02   9.3649091e+00   4.1444091e+02  -3.5589091e+00
   9.3918636e+02   4.4945091e+01   2.7558000e+02  -6.3818545e+00   4.6225727e+02   2.1870487e+02   3.0048000e+02  -3.4639309e+01   6.2177182e+02   8.6646182e+00   4.7834364e+02  -9.3865673e+01   2.3981182e+02   6.5716873e+01   6.8631818e+01   3.9680400e+02   3.6997636e+02  -3.5646291e+01   3.2699909e+02  -3.4659927e+01   3.5798091e+02   3.1519709e+01   3.5293182e+02   1.4180000e+01   3.9879545e+02   3.2557273e+01   3.9344818e+02   1.5872327e+01   5.1824182e+02   6.0942909e+00   5.0669000e+02  -6.9879273e+00   2.9678727e+02  -1.1005709e+01   5.7413727e+02   2.7796291e+01   3.7507636e+02   7.4902545e+00   4.2531091e+02   5.2592400e+01   4.8848000e+02  -6.4749091e-01   8.0264000e+02   5.9680618e+01   3.9708273e+02   2.0689745e+01   6.1965636e+02   1.1974909e+00   1.2380000e+01   2.2554145e+01   5.7265818e+02  -3.1404473e+01   2.2904909e+02   2.0869153e+02   2.4787727e+02   2.3880000e+00   7.3117273e+01   1.0557891e+01   4.4444727e+02   5.0003309e+01   5.2002545e+02   6.7061455e+00   8.0770909e+02   4.2216909e+01   6.4251182e+02  -6.8723673e+01   4.0086818e+02   1.9686000e+01   5.0528182e+02   5.1653818e+01   4.8655091e+02   1.1655927e+01   4.1577182e+02   3.8109818e+00   4.1961727e+02  -8.4903018e+01   2.2098909e+02   1.0379269e+02   1.2150091e+02   9.8965382e+01   4.9802545e+02   3.3870545e+00   3.0237818e+02   4.5379745e+01   3.2044091e+02   1.8665636e+01   2.3671455e+02   2.5721927e+01   1.9134545e+01   4.1558378e+02   3.2427273e+00  -2.8089418e+01   6.3109364e+02  -3.0843855e+01   3.6223727e+02  -6.6898909e+00   2.6940000e+02   4.0100727e+01   3.6536273e+02  -6.6017455e+00   6.4463545e+02  -1.2766291e+01   4.2778091e+02   3.2923891e+01
   8.2263636e+02   3.7269091e+01   2.9569000e+02  -4.8806545e+00   4.6925727e+02   1.8047487e+02   2.7537000e+02   1.6919491e+01   5.8554182e+02   2.9893018e+01   4.7412364e+02  -6.4078073e+01   2.6714182e+02   5.5530473e+01   5.1411818e+01   3.2451160e+02   3.2164636e+02  -8.3398909e+00   3.0754909e+02  -2.7103927e+01   3.5042091e+02   3.4450909e-01   3.2548182e+02  -1.4294000e+01   4.4390545e+02  -8.0515273e+00   3.0010818e+02   3.0219527e+01   4.3646182e+02  -1.0913309e+01   4.7724000e+02  -3.9851927e+01   2.8945727e+02  -8.7493091e+00   3.6724727e+02   1.4907491e+01   3.2363636e+02   2.5385455e+01   4.1609091e+02   2.2220000e+01   6.0148000e+02   4.0925091e+00   8.1553000e+02   2.8539418e+01   4.3330273e+02  -1.6767855e+01   7.3454636e+02  -1.2553709e+01   8.3800000e+00   8.7641455e+00   4.7565818e+02  -1.0984473e+01   2.2860909e+02   2.0106673e+02   3.0843727e+02   4.4433200e+01   9.9567273e+01   1.9551891e+01   3.8244727e+02   2.1183309e+01   6.9002545e+02  -2.9223855e+01   8.5081909e+02   2.8098109e+01   5.3185182e+02  -5.7210873e+01   3.7286818e+02   1.1914600e+02   3.9595182e+02   4.7630218e+01   5.2255091e+02  -2.5540727e+00   4.2710182e+02  -6.7654182e+00   3.4127727e+02  -1.0430582e+02   2.4098909e+02   9.9972691e+01   1.4617091e+02   7.4771782e+01   6.0725545e+02  -2.6901345e+01   3.4759818e+02  -1.3017855e+01   2.5444091e+02  -1.4614364e+01   1.6982455e+02   3.1963127e+01   1.4684545e+01   3.6070978e+02   8.3527273e+00  -1.4048218e+01   5.7609364e+02  -3.5333855e+01   3.8700727e+02  -3.9331491e+01   3.3774000e+02   8.3035273e+00   3.5892273e+02   2.2803455e+01   6.7730545e+02   9.8501091e+00   3.9733091e+02   2.8098909e+00
   8.0752636e+02   5.7817891e+01   3.0035000e+02  -1.6253455e+01   4.4125727e+02   1.4783487e+02   2.5737000e+02   6.2494909e+00   6.2277182e+02  -2.0415382e+01   4.0934364e+02  -5.3235673e+01   2.2236182e+02   5.4002873e+01   3.2861818e+01   3.3133560e+02   3.1675636e+02  -1.0058691e+01   3.1666909e+02  -1.2943527e+01   3.4798091e+02   2.2099709e+01   3.5293182e+02   1.4960000e+01   5.0002545e+02   2.3018873e+01   3.5610818e+02  -1.2260473e+01   4.6402182e+02   2.2541891e+01   4.3435000e+02  -1.9980727e+01   2.1823727e+02   8.8382909e+00   3.1758727e+02   3.3100291e+01   3.5007636e+02  -3.7297455e+00   4.4287091e+02   1.9407600e+01   6.1971000e+02   2.2524109e+01   8.5753000e+02   1.4179418e+01   5.3630273e+02  -1.8337855e+01   6.1865636e+02  -2.2612509e+01   3.1490000e+01   5.2453455e+00   4.3787818e+02  -2.5512073e+01   2.5493909e+02   1.6351033e+02   3.0209727e+02   2.1720400e+01   9.9347273e+01  -2.7705091e+00   3.7977727e+02   3.8176909e+01   5.4836545e+02   1.2558945e+01   7.9014909e+02   2.3951709e+01   6.0885182e+02  -4.7480873e+01   3.6797818e+02   1.6531720e+02   3.8317182e+02   4.5872618e+01   4.1166091e+02   1.5317127e+01   3.3854182e+02   2.3429382e+01   3.6772727e+02  -5.4081818e+01   2.1509909e+02   9.4043891e+01   1.5062091e+02   1.0797578e+02   4.7036545e+02   1.1379855e+01   2.7081818e+02  -3.4354545e+00   2.6367091e+02  -1.2276364e-01   1.8516455e+02   5.0065927e+01   3.6794545e+01   4.0094098e+02  -1.4207273e+01  -4.0913418e+01   5.8687364e+02  -1.8306255e+01   4.0889727e+02  -1.2752691e+01   3.4407000e+02  -1.3532873e+01   3.1425273e+02   2.5707055e+01   7.2307545e+02   2.1068509e+01   3.5000091e+02  -1.6403709e+01
   8.2018636e+02   6.3025091e+01   2.8391000e+02  -1.2682545e+00   4.7569727e+02   1.5218967e+02   3.1915000e+02  -3.1912909e+01   5.8599182e+02  -8.1429818e+00   5.0268364e+02  -7.2472873e+01   2.3470182e+02   5.4565673e+01   3.3081818e+01   2.9042800e+02   3.0953636e+02  -1.3261091e+01   3.5732909e+02  -3.9086327e+01   4.1953091e+02   2.2657091e+00   3.5715182e+02   4.4172400e+01   4.4213545e+02   4.6430073e+01   4.3299818e+02   7.2583273e+00   4.1846182e+02   2.1296691e+01   3.9035000e+02  -3.3680727e+01   2.1923727e+02  -1.1131709e+01   3.6724727e+02   2.5457491e+01   4.5518636e+02   7.0814545e+00   4.3353091e+02   2.2374800e+01   6.6326000e+02   4.2260109e+01   8.8041000e+02  -2.0650982e+01   4.4319273e+02  -6.9990545e+00   6.3043636e+02   2.2225091e+01   4.4900000e+00  -1.3646545e+00   6.2498818e+02  -1.5908727e+00   2.2937909e+02   2.1144513e+02   3.1254727e+02   6.3244000e+00   7.3567273e+01   5.8518909e+00   3.4377727e+02   2.4496909e+01   5.9802545e+02  -4.1643855e+01   7.0436909e+02   2.4144109e+01   5.2829182e+02  -6.2806073e+01   3.0842818e+02   1.4553120e+02   5.0295182e+02   7.4290218e+01   2.4143091e+02  -3.6244727e+00   3.5188182e+02   1.0321818e+00   4.0939727e+02  -9.9305418e+01   3.2154909e+02   8.8307891e+01   1.8484091e+02   1.2567818e+02   5.1136545e+02  -8.7901455e+00   3.0159818e+02  -3.7878545e+00   2.9456091e+02  -1.7823964e+01   1.6316455e+02   4.2495927e+01   2.4794545e+01   4.5146098e+02  -1.1867273e+01  -2.3880618e+01   6.2098364e+02  -2.2475055e+01   5.2856727e+02  -3.3262909e+00   3.3529000e+02   3.3059527e+01   3.1069273e+02   4.3218545e+00   6.3563545e+02   8.5953709e+01   3.2133091e+02   2.8549891e+01
   9.4952636e+02   5.8787891e+01   2.9102000e+02  -2.4947055e+01   4.3458727e+02   1.6058847e+02   2.8993000e+02   1.5864691e+01   4.0199182e+02   1.4467018e+01   4.4934364e+02  -7.4205673e+01   2.9714182e+02   6.2020473e+01   5.9521818e+01   3.6797280e+02   3.1964636e+02   1.0490109e+01   3.5688909e+02  -2.0391127e+01   4.3076091e+02   2.6587309e+01   4.2693182e+02   2.7370000e+01   4.6957545e+02  -2.8751273e+00   3.8533818e+02   3.1811273e+00   4.4380182e+02   6.2694909e+00   4.2858000e+02  -3.2849127e+01   2.2145727e+02  -2.8419309e+01   5.0747727e+02   4.0909091e+01   5.2518636e+02   2.1701455e+01   5.1487091e+02   1.1097600e+01   5.8093000e+02   2.2965091e+00   8.1953000e+02   1.5549418e+01   3.4952273e+02  -5.3954545e+00   5.9687636e+02   3.2398909e+00   2.3800000e+00   5.5741455e+00   6.2787818e+02   3.7279273e+00   2.5437909e+02   1.8489513e+02   3.2776727e+02   3.3368000e+00   4.3457273e+01  -1.6299309e+01   3.7366727e+02  -1.6742909e+00   5.7614545e+02   3.6556545e+01   6.7036909e+02   7.4314109e+01   6.7774182e+02  -5.6102073e+01   1.8353818e+02   2.7007240e+02   4.5172182e+02   2.6938618e+01   4.4966091e+02   1.2837127e+01   3.7165182e+02   2.0000582e+01   3.0227727e+02  -8.6405818e+01   2.0265909e+02   1.1214909e+02   1.7295091e+02   1.3384938e+02   6.0269545e+02  -4.1756545e+01   3.7625818e+02   3.1019345e+01   3.3411091e+02  -1.4867964e+01   2.4305455e+02   7.4434727e+01   3.3768455e+02   1.2631978e+02   7.4627273e+00  -3.4867018e+01   5.3509364e+02   1.2861455e+00   3.7511727e+02   7.8397091e+00   3.4718000e+02  -8.1216727e+00   4.4225273e+02   8.3570545e+00   7.7685545e+02   1.0976611e+02   3.1322091e+02  -1.0461309e+01
   7.5285636e+02   5.8411491e+01   3.0035000e+02  -6.8034545e+00   4.6158727e+02   1.3608847e+02   3.2904000e+02   3.9845891e+01   2.8599182e+02   2.7297018e+01   4.5879364e+02  -9.1741673e+01   2.5103182e+02   4.0039273e+01   4.6411818e+01   3.8602160e+02   3.7742636e+02  -2.3132291e+01   3.1288909e+02  -1.1421127e+01   3.7942091e+02   4.8254509e+01   4.4815182e+02   3.0672400e+01   5.2046545e+02  -1.2286327e+01   4.4110818e+02   2.9719527e+01   5.1635182e+02   7.5754909e+00   4.3535000e+02  -1.4500727e+01   2.2978727e+02   1.9684291e+01   4.7947727e+02   1.9699091e+01   4.9285636e+02   5.0617855e+01   4.7909091e+02   6.5730000e+01   6.0493000e+02   1.9256509e+01   7.4286000e+02   2.9903018e+01   4.2041273e+02   5.2633455e+00   5.5732636e+02   6.7623891e+01   2.9830000e+01  -1.1841855e+01   5.9720818e+02  -7.4884727e+00   2.1382909e+02   1.6524913e+02   3.1220727e+02   8.3516000e+00   6.8007273e+01  -1.5933091e+00   4.1144727e+02   3.4533309e+01   6.8769545e+02  -1.4927455e+01   7.3781909e+02   5.0028109e+01   6.0296182e+02  -7.0119673e+01   1.4919818e+02   2.0981960e+02   3.6995182e+02   5.9370218e+01   4.2610091e+02   2.1491927e+01   4.2188182e+02   4.2121818e+00   2.0261727e+02  -1.4021302e+02   5.3376909e+02   1.4055029e+02   1.9128091e+02   9.9602982e+01   6.1025545e+02   4.0865455e-01   3.8437818e+02  -1.6070255e+01   2.6489091e+02   6.4396364e+00   2.2993455e+02   4.4594327e+01   5.9990455e+02   1.4556218e+02   7.2427273e+00  -2.7519418e+01   6.0587364e+02   1.8393745e+01   3.9478727e+02   1.3706109e+01   3.5052000e+02  -9.0488727e+00   3.5103273e+02   2.2434655e+01   6.0530545e+02   1.0927011e+02   3.2444091e+02   4.7081091e+01
   7.3330636e+02   2.3635491e+01   2.3858000e+02   1.3814545e-01   4.0925727e+02   1.2239487e+02   3.1460000e+02  -5.9989091e+00   3.4743182e+02   7.1618182e+00   4.7123364e+02  -8.3516873e+01   3.1459182e+02   9.8624473e+01   5.4521818e+01   2.9093280e+02   3.4764636e+02   2.5801091e+00   3.4366909e+02  -1.6553527e+01   3.9198091e+02   2.4139709e+01   3.3637182e+02   3.3948000e+00   4.2824545e+02   3.4431273e+01   3.9466818e+02   2.3104727e+01   4.4213182e+02   1.5293091e+01   4.0735000e+02  -2.3930727e+01   2.0511727e+02   8.1078909e+00   4.9947727e+02  -4.0109091e+00   4.1241636e+02   1.7723055e+01   5.0876091e+02   5.3564000e+00   6.1726000e+02  -5.9890909e-02   7.5186000e+02   5.2930182e+00   4.5641273e+02   2.6943345e+01   7.2976636e+02   4.9386909e+00  -1.5100000e+00   1.5775345e+01   5.5420818e+02   1.4731527e+01   1.7426909e+02   1.5585393e+02   3.9720727e+02   2.8331600e+01   1.0089727e+02   3.3105491e+01   4.0210727e+02   5.3905091e+00   6.3458545e+02  -1.9568655e+01   6.7847909e+02   5.6215309e+01   6.7174182e+02  -5.4952073e+01   1.8686818e+02   2.4591600e+02   4.2428182e+02   1.5583818e+01   4.4532091e+02  -2.2705673e+01   3.7343182e+02  -3.2021818e+01   1.8539727e+02  -9.8495418e+01   4.2120909e+02   1.4022509e+02   1.7284091e+02   1.4896818e+02   5.9125545e+02   7.2686545e+00   3.9803818e+02  -4.1630545e+00   2.9822091e+02  -5.1167636e+00   1.8971455e+02   8.6261927e+01   7.9904545e+01   4.8716218e+02   7.6827273e+00  -2.5664618e+01   5.7064364e+02  -7.1178545e+00   3.9923727e+02  -2.4979891e+01   3.3063000e+02   2.0312327e+01   3.3903273e+02  -2.3275345e+01   8.1407545e+02   8.6018509e+01   3.3022091e+02  -2.3813091e+00
   6.4430636e+02   5.0755491e+01   2.4758000e+02   1.0198145e+01   4.6758727e+02   1.2294847e+02   2.9093000e+02   2.9004691e+01   2.4877182e+02  -9.9453818e+00   4.1656364e+02  -7.8033273e+01   2.2225182e+02   6.0561673e+01   1.0081818e+01   3.2992800e+02   3.4731636e+02   1.6716509e+01   3.0266909e+02   6.1647273e-01   3.9753091e+02   1.3025709e+01   4.0493182e+02  -1.0090000e+01   4.1024545e+02  -1.6798727e+01   3.5455818e+02  -1.2136473e+01   4.1357182e+02   1.4137891e+01   4.0369000e+02   2.5820727e+00   2.2756727e+02  -3.1381091e+00   2.7702727e+02  -1.1049091e+00   4.6018636e+02   4.1351455e+01   4.9109091e+02   3.1100000e+00   6.4315000e+02  -5.6810909e+00   8.0786000e+02   2.5153018e+01   4.1230273e+02  -1.4197855e+01   5.5354636e+02   2.4862909e+00   2.6380000e+01   1.6541455e+00   5.1943818e+02  -1.4926873e+01   2.3771909e+02   1.3955793e+02   3.9165727e+02   1.4885600e+01   2.5722727e+02   2.0269091e+01   3.9610727e+02   1.6980509e+01   5.9547545e+02   7.4501455e+00   6.6936909e+02   3.6054109e+01   5.9785182e+02  -6.1490873e+01   1.6519818e+02   2.3575960e+02   4.4139182e+02   3.4765018e+01   3.5243091e+02   2.9495527e+01   4.1632182e+02   3.6546982e+01   2.2839727e+02  -9.6045418e+01   2.6776909e+02   1.4705029e+02   2.8184091e+02   1.1113818e+02   5.1325545e+02  -1.6711345e+01   3.3003818e+02  -7.1730545e+00   2.7056091e+02   1.2656036e+01   2.1538455e+02   7.1208327e+01   5.3684545e+01   5.6036978e+02   1.0352727e+01  -4.3328218e+01   5.4442364e+02  -1.4800255e+01   3.4345727e+02  -1.6407491e+01   3.2385000e+02  -4.2552727e+00   3.2336273e+02  -5.2417455e+00   8.0485545e+02   1.2341611e+02   3.4978091e+02  -2.6061091e+00
   7.0852636e+02   3.9397891e+01   2.6747000e+02   4.6945455e-02   3.8213727e+02   1.1222447e+02   2.9671000e+02  -1.4567709e+01   2.3032182e+02  -2.1799382e+01   3.8412364e+02  -6.2548073e+01   2.5947182e+02   6.3144073e+01   5.8191818e+01   3.1830920e+02   3.8564636e+02  -1.1198909e+00   3.2077909e+02   2.4387673e+01   3.6353091e+02   1.6075709e+01   3.3759182e+02   4.0187200e+01   3.6735545e+02   4.4124727e+00   3.1333818e+02   2.3941127e+01   4.3502182e+02   2.3641891e+01   4.7124000e+02  -2.5601927e+01   2.7345727e+02  -1.2579309e+01   3.4402727e+02   2.0655091e+01   5.1930636e+02   4.1718545e+00   5.0365091e+02   3.0435200e+01   5.4315000e+02   1.4978909e+01   1.0469700e+03  -1.4257818e+00   5.0952273e+02   2.4454545e-01   7.3032636e+02  -5.4361091e+00   3.6940000e+01   8.1493455e+00   6.0832818e+02  -2.7080727e+00   2.5793909e+02   2.0527033e+02   3.6754727e+02  -4.4056000e+00   3.2600727e+02  -1.6733091e+00   4.5899727e+02   2.4169309e+01   6.5969545e+02   1.2982545e+01   8.0747909e+02   2.6565309e+01   6.6918182e+02  -6.5307273e+01   1.5464818e+02   1.8838360e+02   4.8550182e+02   5.1906218e+01   4.1677091e+02  -1.0651673e+01   3.5177182e+02   1.0930982e+01   3.0350727e+02  -1.0028422e+02   4.1154909e+02   1.3788789e+02   1.4228091e+02   1.4664298e+02   5.2780545e+02   5.0046545e+00   3.4603818e+02   7.4369455e+00   2.9567091e+02   1.1207236e+01   1.7371455e+02   9.4541927e+01   2.5684545e+01   4.7316978e+02   2.4572727e+01  -9.9058182e+00   5.6620364e+02  -4.6526545e+00   3.8500727e+02   1.0158509e+01   2.9107000e+02  -1.6522873e+01   3.3225273e+02  -2.9172945e+01   7.5774545e+02   8.2634909e+01   3.6644091e+02  -3.8890909e-01
   6.4874636e+02   6.8180291e+01   2.6580000e+02  -1.3819455e+01   3.5258727e+02   1.2225847e+02   3.0837000e+02   2.5729491e+01   2.2910182e+02  -1.8117818e+00   4.3545364e+02  -6.5764473e+01   2.4759182e+02   4.2204473e+01   1.1830182e+02   3.5394040e+02   3.5631636e+02   6.8865091e+00   3.3932909e+02  -1.1316327e+01   3.8964091e+02   4.7096909e+01   3.4882182e+02   3.5178800e+01   3.8035545e+02  -1.8297527e+01   4.6199818e+02  -1.1716727e+00   4.6069182e+02   3.1368291e+01   4.9524000e+02  -5.2631927e+01   2.9789727e+02  -1.6534509e+01   3.1513727e+02   4.7362909e+00   4.3130636e+02  -2.1181455e+00   4.5809091e+02   3.0640000e+01   6.1437000e+02   2.4841309e+01   1.3909700e+03  -1.5605782e+01   4.3963273e+02   1.0835745e+01   5.2421636e+02  -1.9947309e+01   1.8940000e+01   2.9345455e-02   5.7365818e+02   3.0625527e+01   2.6493909e+02   1.7060033e+02   3.6409727e+02   3.4430400e+01   2.4911727e+02   1.2027891e+01   4.1099727e+02  -5.5506909e+00   7.3714545e+02  -5.6634545e+00   6.7436909e+02   4.3434109e+01   7.1374182e+02  -8.3532073e+01   1.7864818e+02   2.6402360e+02   3.5061182e+02   3.5367418e+01   2.7555091e+02  -2.6014073e+01   3.6954182e+02  -1.2600618e+01   3.6483727e+02  -7.6850618e+01   4.5409909e+02   1.0903389e+02   1.7584091e+02   1.1006818e+02   6.2691545e+02  -7.5841455e+00   3.1192818e+02  -1.7944255e+01   3.0433091e+02   1.2954436e+01   2.1516455e+02   9.3775927e+01   3.1244545e+01   4.0516498e+02   2.4462727e+01  -1.5787018e+01   6.1353364e+02  -2.3439055e+01   3.7434727e+02  -2.6768691e+01   3.3529000e+02  -1.5500473e+01   3.2492273e+02   1.1413455e+01   8.6852545e+02   1.0021251e+02   3.4911091e+02   5.8874909e+00
   6.1518636e+02   1.9085091e+01   2.8502000e+02  -1.8137055e+01   3.9369727e+02   1.0707967e+02   3.3426000e+02  -1.0681709e+01   2.3854182e+02   1.0323018e+01   4.1279364e+02  -3.5511673e+01   2.6747182e+02   6.7054073e+01   8.8411818e+01   3.1555160e+02   3.4231636e+02  -3.5434909e+00   3.2966909e+02  -1.6763527e+01   3.6720091e+02   2.4562109e+01   3.8759182e+02   1.3517200e+01   4.3968545e+02   3.9956073e+01   4.9933818e+02   1.8061127e+01   4.6535182e+02  -7.8945091e+00   5.3291000e+02  -7.0855273e+00   2.6934727e+02   2.5969491e+01   4.0147727e+02   5.3499091e+01   4.7863636e+02   4.1875455e+01   5.0242091e+02   6.3136000e+00   6.2182000e+02   2.5025309e+01   1.1896400e+03   2.3270618e+01   4.2708273e+02   4.2179745e+01   6.1921636e+02  -1.0657309e+01   1.9160000e+01  -3.6658255e+01   4.3265818e+02  -1.1764473e+01   2.1426909e+02   1.6676393e+02   3.8754727e+02  -1.9335600e+01   2.9556727e+02   2.0091891e+01   3.7177727e+02   5.7816909e+01   5.1791545e+02  -1.0005055e+01   8.0392909e+02   3.9069309e+01   5.9362182e+02  -3.2482473e+01   1.7364818e+02   2.5453360e+02   3.6028182e+02   6.0813818e+01   4.1643091e+02   2.4495527e+01   3.3621182e+02  -1.7274218e+01   3.3339727e+02  -9.2565418e+01   4.6309909e+02   1.5187389e+02   1.2184091e+02   1.4071818e+02   6.2280545e+02  -3.8153455e+00   3.3037818e+02   7.4697455e+00   2.8078091e+02  -1.0721564e+01   2.1793455e+02   6.4884327e+01   5.9045455e+00   5.1797218e+02   6.0227273e+00  -6.0918182e+00   5.1609364e+02   4.7356145e+01   4.6800727e+02  -2.4814909e+00   3.2774000e+02   2.5213527e+01   3.9581273e+02   1.1962255e+01   6.5407545e+02   7.2148509e+01   4.3011091e+02  -4.3725091e+00
   6.5696636e+02   2.9522691e+01   3.2824000e+02   2.0515345e+01   3.6880727e+02   1.2740087e+02   3.7960000e+02   1.8471091e+01   3.4721182e+02   8.7394182e+00   4.1590364e+02  -7.5090473e+01   2.7125182e+02   6.8201673e+01   3.7521818e+01   2.9273280e+02   3.5864636e+02   2.6370109e+01   3.1021909e+02  -1.8657527e+01   3.4864091e+02  -2.3930909e+00   3.8337182e+02   4.8548000e+00   3.9868545e+02  -1.9839273e+00   5.8110818e+02   1.8189527e+01   4.0357182e+02   2.1597891e+01   5.3235000e+02  -2.6710727e+01   2.4289727e+02   4.5254909e+00   4.6280727e+02   3.4152691e+01   5.4296636e+02   2.7169055e+01   5.0687091e+02   4.1847600e+01   5.3993000e+02   6.3346509e+01   8.4130000e+02   3.7367818e+01   5.0030273e+02   4.1542145e+01   6.2965636e+02  -2.1162509e+01  -3.8400000e+00  -8.1482545e+00   4.5832818e+02  -2.7488073e+01   2.2660909e+02   2.2055673e+02   3.6976727e+02   4.6368000e+00   2.9178727e+02   1.0284291e+01   4.1477727e+02   6.1266909e+01   4.7458545e+02  -6.5865455e-01   5.5670909e+02   3.5066909e+01   5.8862182e+02  -4.7752473e+01   1.9164818e+02   2.0753360e+02   3.9684182e+02   3.8109018e+01   3.9132091e+02   1.8614327e+01   3.4554182e+02  -8.0206182e+00   3.5616727e+02  -1.0149702e+02   4.6365909e+02   1.5115909e+02   1.7650091e+02   1.2601538e+02   5.1702545e+02   8.0970545e+00   3.5214818e+02   7.3981455e+00   3.4533091e+02   7.7844364e+00   2.0749455e+02   6.3059527e+01   5.8684545e+01   5.6196978e+02   3.2242727e+01  -3.4189418e+01   5.0798364e+02   1.4004945e+01   3.9156727e+02   8.5237091e+00   3.4129000e+02   2.1459527e+01   3.9358273e+02   3.1470655e+01   7.1030545e+02   6.3650109e+01   3.9400091e+02  -7.5937091e+00
   7.1085636e+02   3.8211491e+01   3.1569000e+02   3.1859345e+01   4.0613727e+02   1.2164447e+02   3.2904000e+02   2.2185891e+01   2.8932182e+02   4.5906182e+00   4.6323364e+02  -5.6096873e+01   3.0225182e+02   7.0161673e+01   5.6411818e+01   2.3378160e+02   3.1297636e+02  -7.1962909e+00   2.6666909e+02  -2.7173527e+01   3.3287091e+02   4.3088509e+01   4.2126182e+02   3.0713600e+01   3.8302545e+02   3.0488727e+00   5.2410818e+02   3.1529527e+01   3.8435182e+02  -5.9745091e+00   4.5069000e+02  -4.8177927e+01   2.4845727e+02   3.5306909e+00   4.3680727e+02   4.1452691e+01   5.2218636e+02   1.9831455e+01   5.0065091e+02   7.7235200e+01   6.2715000e+02   1.1258909e+01   8.5619000e+02   1.6286618e+01   4.4608273e+02   3.0439745e+01   5.7532636e+02  -1.5926109e+01   1.7380000e+01  -1.7395855e+01   5.6132818e+02  -8.1680727e+00   2.1571909e+02   2.2986793e+02   3.8265727e+02   2.9835600e+01   3.7634727e+02   2.3189491e+01   4.1510727e+02   2.0240509e+01   4.7080545e+02   1.9203745e+01   6.7725909e+02   8.7290909e-01   6.6885182e+02  -8.0720873e+01   1.7542818e+02   2.1206120e+02   4.1150182e+02   1.6826218e+01   3.5166091e+02   3.0337127e+01   3.5377182e+02   8.4309818e+00   2.9305727e+02  -9.4558218e+01   5.0531909e+02   9.5936291e+01   2.7139091e+02   1.2797418e+02   6.1025545e+02  -2.6591345e+01   2.8837818e+02   1.2499745e+01   3.9689091e+02   6.7549636e+01   2.5771455e+02   6.2701927e+01   4.5244545e+01   5.6771498e+02   2.3527273e+00   1.7761782e+01   5.0875364e+02   1.6133455e+00   3.7123727e+02  -2.9989091e-01   3.8685000e+02   2.6594727e+01   3.4714273e+02  -4.4474145e+01   6.4607545e+02   1.0434851e+02   3.8255091e+02  -1.4677709e+01
   6.5974636e+02   4.4750291e+01   2.8635000e+02   5.2065455e+00   4.1769727e+02   1.0626967e+02   3.9071000e+02   4.0022291e+01   3.8943182e+02  -4.4181818e+00   4.7479364e+02  -7.1471673e+01   2.4025182e+02   8.3121673e+01   5.0521818e+01   2.9103280e+02   3.3264636e+02  -3.7219891e+01   3.0088909e+02  -4.2681127e+01   3.5242091e+02   4.7414509e+01   3.3726182e+02  -1.8126400e+01   3.8679545e+02   2.8077273e+01   4.1333818e+02   2.1161127e+01   3.8969182e+02   1.9598291e+01   4.7347000e+02  -2.2890327e+01   2.5845727e+02  -2.3793091e+00   3.4436727e+02   6.8397891e+01   5.1141636e+02   5.7023055e+01   5.3353091e+02   1.1824800e+01   6.2560000e+02   5.5382909e+01   8.6353000e+02   3.7919418e+01   4.9019273e+02   4.0570945e+01   5.7032636e+02  -1.1636109e+01  -7.2800000e+00   2.5456945e+01   6.3020818e+02   4.4315273e+00   1.2382909e+02   2.3933913e+02   3.6576727e+02   1.4296800e+01   2.5534727e+02   9.4194909e+00   4.3077727e+02   4.9316909e+01   4.5880545e+02  -1.0616255e+01   7.3259909e+02   3.8995709e+01   6.4829182e+02  -5.5076073e+01   1.6664818e+02   2.2020360e+02   4.0461182e+02   6.8174182e+00   4.5466091e+02   1.2207127e+01   3.8443182e+02   3.5098182e+01   3.4050727e+02  -8.5244218e+01   5.4720909e+02   1.0658509e+02   1.3795091e+02   9.7539382e+01   5.3814545e+02  -4.5925455e+00   2.8348818e+02   1.9110945e+01   4.0356091e+02   4.7016036e+01   1.8471455e+02   5.2321927e+01   7.0684545e+01   4.8634978e+02   1.4627273e+00  -8.2770182e+00   4.8909364e+02  -1.0263855e+01   4.0300727e+02  -2.5721491e+01   3.4196000e+02   3.1405927e+01   3.3092273e+02   8.2634545e+00   8.3030545e+02   2.4720109e+01   2.8933091e+02  -1.8550109e+01
   6.0285636e+02   1.1741491e+01   2.4347000e+02  -1.1923055e+01   8.0477273e+01   8.3467273e+01   3.5226000e+02   6.7218291e+01   2.6177182e+02   1.2461818e-01   3.9401364e+02  -5.0339273e+01   2.5081182e+02   5.8606873e+01   3.5081818e+01   2.8403800e+02   3.3120636e+02   1.3453091e+00   3.5777909e+02  -5.2902327e+01   2.8220091e+02  -6.4178909e+00   2.9171182e+02  -5.8124000e+00   4.2657545e+02   2.6748727e+00   4.3177818e+02  -2.5084073e+01   4.5757182e+02   9.7278909e+00   3.7002000e+02   7.8356727e+00   1.9311727e+02   3.5078909e+00   4.6213727e+02   2.6646291e+01   4.1341636e+02   6.8423055e+01   5.2153091e+02   2.5454800e+01   5.4048000e+02   2.4532509e+01   8.3264000e+02   4.8280618e+01   4.9508273e+02   3.0179745e+01   6.7121636e+02   4.7512691e+01  -3.9000000e-01   5.0257455e+00   6.7798818e+02  -2.8830873e+01   1.5615909e+02   2.2686273e+02   2.8343727e+02  -3.2456800e+01   2.8745727e+02   1.6630691e+01   4.0410727e+02   2.9230509e+01   4.9480545e+02   2.3503745e+01   6.6614909e+02   3.7421709e+01   6.5651182e+02  -7.9063673e+01   1.2542818e+02   1.9583120e+02   3.8717182e+02   6.1332618e+01   4.8943091e+02   4.3535527e+01   3.7910182e+02   4.0964582e+01   3.6461727e+02  -9.9943018e+01   3.9498909e+02   1.3276269e+02   1.0728091e+02   8.8102982e+01   4.5814545e+02  -1.2642545e+01   2.6814818e+02  -3.9918545e+00   4.9656091e+02  -2.1423964e+01   2.2260455e+02   4.9740727e+01   1.6279455e+02   2.5909098e+02   6.2427273e+00  -8.7694182e+00   4.2998364e+02  -1.3755055e+01   3.8523727e+02   3.0301091e+00   3.2096000e+02   1.1205927e+01   3.8892273e+02  -2.1565455e+00   7.2307545e+02   4.6188509e+01   3.0967091e+02  -3.7287309e+01
   7.4596636e+02   5.1182691e+01   2.1780000e+02   1.3846055e+02   2.3672727e+00   1.0116607e+02   3.0671000e+02   3.0822909e+00   2.9632182e+02  -5.2749382e+01   4.1301364e+02  -6.1299273e+01   2.5225182e+02   5.3161673e+01   8.4081818e+01   2.9956800e+02   3.6508636e+02  -5.1450909e+00   4.1777909e+02  -4.2623273e+00   4.1076091e+02   7.0773091e+00   2.7982182e+02   3.6698800e+01   4.0235545e+02   1.1272473e+01   5.0466818e+02  -2.0145273e+01   3.4069182e+02   2.1968291e+01   3.8335000e+02  -5.3340727e+01   2.4889727e+02   3.2935491e+01   3.9347727e+02   3.6809091e+01   4.0785636e+02   3.9757855e+01   4.3609091e+02   1.9510000e+01   5.7148000e+02   1.3162509e+01   8.1508000e+02   1.0905418e+01   4.9008273e+02  -6.3102545e+00   7.3554636e+02  -1.0073709e+01   6.4900000e+00   1.3245345e+01   3.6387818e+02  -1.4372073e+01   1.2726909e+02   2.3928393e+02   3.3365727e+02   9.1956000e+00   2.3800727e+02   1.0366691e+01   3.7566727e+02   1.5945709e+01   5.9247545e+02  -1.5639855e+01   7.7581909e+02   2.6318109e+01   6.1196182e+02  -5.7499673e+01   1.4119818e+02   2.0679960e+02   3.9939182e+02   2.1795018e+01   4.3310091e+02   2.4271927e+01   4.6477182e+02   1.8780982e+01   2.1350727e+02  -8.0974218e+01   4.7387909e+02   1.9856149e+02   1.5150091e+02   1.3301538e+02   5.3014545e+02   4.4377455e+01   2.7792818e+02  -1.4774255e+01   4.3633091e+02  -1.4605564e+01   2.5482455e+02   5.8493127e+01   4.1202455e+02  -1.2187418e+01   3.1242727e+01  -2.1769418e+01   4.4687364e+02   1.8673745e+01   4.0311727e+02   9.4897091e+00   3.6107000e+02   2.0327127e+01   5.5114273e+02  -1.9794145e+01   7.6796545e+02   1.1936731e+02   2.8167091e+02   2.1726909e+00
   7.3085636e+02   2.6114909e+00   1.7480000e+02   1.7468055e+02   1.0917273e+01   5.7142073e+01   2.7693000e+02   1.0014691e+01   2.5832182e+02   1.0290618e+01   4.4201364e+02  -6.0849273e+01   2.8503182e+02   6.9429273e+01   6.8631818e+01   3.5313400e+02   3.5631636e+02  -2.3334909e+00   4.0566909e+02  -2.8293527e+01   2.9453091e+02   3.9155709e+01   3.2148182e+02  -1.2974000e+01   3.3379545e+02  -9.9027273e+00   4.3666818e+02   2.4964727e+01   3.7591182e+02   3.4150691e+01   3.8647000e+02  -3.9040327e+01   2.4378727e+02  -1.9655709e+01   4.2524727e+02   2.1157491e+01   3.6741636e+02   3.2305455e-01   4.7753091e+02   3.7854800e+01   6.3048000e+02  -7.8749091e-01   8.5808000e+02   2.0355418e+01   4.6497273e+02   5.8085455e+00   8.0654636e+02  -1.6313709e+01   2.1270000e+01   1.7842945e+01   6.6232818e+02  -2.1138073e+01   1.5360909e+02   1.7250673e+02   2.9209727e+02   8.4104000e+00   2.9622727e+02   2.6709091e+01   3.8455727e+02   1.9234509e+01   6.2202545e+02  -2.5638545e+00   7.7770909e+02   2.5496909e+01   6.0951182e+02  -4.7753673e+01   1.7931818e+02   2.1008000e+02   3.9517182e+02   4.2132618e+01   5.3432091e+02  -9.3567273e-01   4.0054182e+02   4.3029382e+01   2.1505727e+02  -9.1428218e+01   5.4509909e+02   1.5897389e+02   1.0428091e+02   8.9342982e+01   5.3647545e+02   7.5410545e+00   2.7759818e+02   5.2521455e+00   4.4667091e+02  -5.4327636e+00   2.0727455e+02   4.1407127e+01   4.1724455e+02  -2.4825018e+01   3.4022727e+01  -4.7221818e+01   4.1598364e+02   2.4144945e+01   2.4223727e+02   2.8250109e+01   3.5185000e+02   5.5047273e+00   5.6458273e+02  -2.4539345e+01   7.0630545e+02   6.5300109e+01   2.6522091e+02   1.9378691e+01
   7.5641636e+02   3.6346691e+01   1.5613000e+02   1.6651415e+02   1.7697273e+01   1.0271967e+02   3.0637000e+02  -9.4505091e+00   2.1532182e+02   1.0510618e+01   4.2045364e+02  -6.1564473e+01   2.6770182e+02   5.1485673e+01   8.0631818e+01   2.5362400e+02   3.7320636e+02  -2.3574691e+01   3.6477909e+02   1.2537673e+01   2.8053091e+02   6.2495709e+01   3.0648182e+02  -7.2140000e+00   4.4102545e+02  -4.5911273e+00   3.4933818e+02   1.8951127e+01   4.1869182e+02  -1.6941709e+01   3.1769000e+02  -3.7757927e+01   2.4289727e+02  -5.2545091e+00   4.5947727e+02  -7.2509091e+00   4.1141636e+02   5.4730545e+00   4.6231091e+02   2.0412400e+01   6.1160000e+02   1.8392909e+01   9.0253000e+02   8.7994182e+00   5.4641273e+02  -1.5476655e+01   8.4787636e+02  -3.7060109e+01  -8.9500000e+00  -9.4094545e+00   4.8276818e+02   4.5567273e+00   2.5960909e+02   1.7724673e+02   3.2076727e+02   1.9336800e+01   2.8634727e+02  -1.9505091e+00   4.2666727e+02   4.7557091e+00   7.0736545e+02   4.3889455e+00   7.5314909e+02   4.3131709e+01   6.3585182e+02  -4.2190873e+01   1.9097818e+02   2.2525720e+02   3.6061182e+02   4.3567418e+01   5.2799091e+02  -1.3769273e+01   3.6477182e+02   1.6220982e+01   1.6827727e+02  -9.5235818e+01   5.0998909e+02   2.0212269e+02   1.2839091e+02   9.4864182e+01   5.4936545e+02   4.2619855e+01   3.1137818e+02   8.6597455e+00   3.6367091e+02  -1.4627636e+00   1.7205455e+02   3.0004727e+01   3.8146455e+02  -1.6512618e+01  -9.3172727e+00  -3.9414618e+01   3.6764364e+02  -3.8778545e+00   3.8045727e+02   1.2302509e+01   3.6318000e+02   1.7158327e+01   5.8681273e+02  -3.7677455e+00   7.4819545e+02   4.8398909e+01   3.6711091e+02   1.7887491e+01
   9.5996636e+02   5.6282691e+01   2.3680000e+02   1.9539055e+02  -8.2727273e-02   7.7802073e+01   3.1615000e+02   1.0327091e+01   2.0265182e+02  -1.2365782e+01   3.7256364e+02  -7.6513273e+01   3.1481182e+02   1.0071687e+02   7.7741818e+01   3.0974520e+02   3.9975636e+02  -2.4786909e+00   4.0077909e+02  -1.7452327e+01   2.9342091e+02   1.5794509e+01   3.1371182e+02  -1.5122400e+01   4.2213545e+02   2.0470073e+01   4.4288818e+02   1.9687127e+01   4.5380182e+02   2.3579491e+01   3.8935000e+02  -2.7490727e+01   2.4456727e+02   1.1281891e+01   3.8291727e+02  -2.1261091e+00   3.9174636e+02  -4.4033455e+00   5.8898091e+02   4.2278800e+01   5.9637000e+02  -4.8286909e+00   9.0386000e+02   1.9583018e+01   4.8008273e+02  -1.1400255e+01   9.3210636e+02   2.1201491e+01   7.2700000e+00   2.5229455e+00   7.0209818e+02  -7.3196727e+00   2.3182909e+02   2.0780913e+02   3.0787727e+02   2.6478000e+01   2.7334727e+02   2.1309491e+01   4.9821727e+02   3.6701709e+01   6.5380545e+02   2.3437455e+00   8.1303909e+02   4.6450509e+01   5.2651182e+02  -4.1003673e+01   1.8619818e+02   2.1830960e+02   3.8184182e+02   7.9869018e+01   5.6399091e+02  -1.9792727e+00   4.3332182e+02   2.2956982e+01   1.4872727e+02  -1.2123182e+02   4.7076909e+02   1.7903029e+02   1.2017091e+02   9.2291782e+01   4.2836545e+02  -4.0401455e+00   2.8848818e+02   9.8209455e+00   3.5744091e+02   1.1145636e+01   1.7349455e+02   2.6669527e+01   3.8702455e+02  -2.0774182e+00   1.0242727e+01  -4.0429418e+01   3.1620364e+02   1.5237345e+01   3.3267727e+02  -1.4435091e+01   3.8963000e+02   1.8822327e+01   4.0469273e+02   1.5471855e+01   7.9819545e+02   9.1618909e+01   3.7355091e+02  -6.2770909e-01
   7.7607636e+02   5.2773891e+01   1.8569000e+02   1.7702935e+02  -1.2412727e+01   8.1128473e+01   3.2560000e+02  -3.6489091e+00   2.6877182e+02  -3.1655382e+01   4.2434364e+02  -9.0985673e+01   3.1892182e+02   8.9498073e+01   6.1741818e+01   3.3702520e+02   3.8564636e+02   2.8990109e+01   4.5221909e+02  -1.2347527e+01   3.2020091e+02   9.9921091e+00   3.0771182e+02  -7.7624000e+00   4.1290545e+02   1.5484727e+00   3.2444818e+02  -1.6167673e+01   6.2235182e+02   2.5215491e+01   3.5569000e+02  -1.2017927e+01   2.5723727e+02   1.8938291e+01   4.8513727e+02   8.0136291e+01   3.9607636e+02  -1.2079745e+01   5.8076091e+02   3.9376400e+01   5.9982000e+02   1.6445309e+01   9.6353000e+02   2.4589418e+01   5.4208273e+02   2.7639745e+01   7.4332636e+02  -1.9366109e+01   5.9400000e+00  -4.8206545e+00   5.2432818e+02   3.9019273e+00   2.3482909e+02   2.0089913e+02   3.5154727e+02   6.4344000e+00   2.2889727e+02   3.3205491e+01   3.9277727e+02   1.7356909e+01   5.5691545e+02   6.9849455e+00   7.6336909e+02   3.0941091e+00   6.1951182e+02  -8.6773673e+01   1.6931818e+02   1.8699000e+02   3.8272182e+02   3.5908618e+01   4.5832091e+02   1.5914327e+01   4.5588182e+02   3.0932182e+01   3.2061727e+02  -7.6093018e+01   5.4342909e+02   1.3755749e+02   1.3517091e+02   3.6431782e+01   4.7436545e+02  -2.8600145e+01   3.0214818e+02   2.9481455e+00   3.7344091e+02  -5.5684364e+01   2.0271455e+02   6.0101927e+01   3.5302455e+02   7.5325818e+00   2.7792727e+01  -1.1493418e+01   3.7364364e+02  -3.0137855e+01   3.7445727e+02  -2.9997491e+01   4.6018000e+02   3.1178327e+01   5.2525273e+02  -9.9529455e+00   7.5885545e+02   7.1766109e+01   4.5678091e+02   1.9943891e+01
   7.6685636e+02   4.3401491e+01   2.1169000e+02   2.0028935e+02   4.0257273e+01   1.2491487e+02   3.0871000e+02   7.2522909e+00   5.4021182e+02  -2.7005818e+00   3.6812364e+02  -7.4598073e+01   2.7981182e+02   7.5406873e+01   5.2861818e+01   3.0550560e+02   3.8053636e+02   1.1288909e+01   4.2099909e+02  -1.0699273e+00   3.6064091e+02   2.2306909e+01   3.3759182e+02   3.7372000e+00   3.5035545e+02  -4.2275273e+00   4.1410818e+02   6.5495273e+00   5.8280182e+02   1.8379491e+01   3.6169000e+02  -4.9479273e+00   2.6434727e+02   1.0294909e+00   4.3691727e+02   2.0773891e+01   4.2485636e+02   3.9478545e+00   5.2642091e+02   3.6613600e+01   5.9382000e+02   1.0815309e+01   9.1719000e+02   5.4176618e+01   4.4985273e+02   7.5781455e+00   6.4232636e+02  -6.5061091e+00   3.1050000e+01   2.9170545e+01   6.2309818e+02   5.5603273e+00   2.2726909e+02   1.8350393e+02   3.0098727e+02   1.9249200e+01   1.8378727e+02  -3.1857091e+00   3.9466727e+02   1.7425709e+01   6.6547545e+02   5.8501455e+00   7.3436909e+02   4.2524109e+01   5.9729182e+02  -4.8666073e+01   1.3964818e+02   1.8336360e+02   3.6550182e+02   6.9506218e+01   3.9832091e+02   3.1494327e+01   4.5965182e+02   1.8410582e+01   3.3927727e+02  -8.2145818e+01   5.6820909e+02   1.9323509e+02   7.5280909e+01   8.0442982e+01   4.4669545e+02  -2.5616545e+01   3.2570818e+02   1.6233455e+00   3.6956091e+02  -4.3823964e+01   2.2027455e+02   8.2477127e+01   3.9813455e+02   1.5937818e+00   6.1327273e+00  -1.2430618e+01   3.8542364e+02   2.6997455e+00   4.0434727e+02  -2.4498691e+01   4.0429000e+02   1.0869527e+01   5.1803273e+02   3.5514655e+01   1.1034155e+03   1.0476131e+02   3.7111091e+02   3.0907491e+01
   7.1274636e+02   2.6510291e+01   1.5935000e+02   1.9891655e+02   3.3587273e+01   6.9328473e+01   2.9793000e+02  -8.9953091e+00   7.2899182e+02   3.9637018e+01   3.9545364e+02  -8.8454473e+01   2.9225182e+02   5.6181673e+01   5.3971818e+01   3.3364680e+02   3.6042636e+02   6.3377091e+00   4.4010909e+02  -9.1587273e+00   3.3353091e+02  -7.4142909e+00   4.2615182e+02  -4.6776000e+00   4.0479545e+02  -4.1362727e+01   3.6821818e+02   3.6890727e+01   5.8302182e+02   5.4911891e+01   4.2702000e+02  -8.9443273e+00   2.8134727e+02  -8.8050909e-01   1.0847727e+02   4.1829091e+01   4.3885636e+02   1.1678545e+00   4.5331091e+02   3.5242400e+01   5.7915000e+02   2.4438909e+01   9.5197000e+02   1.6734218e+01   4.6163273e+02   2.9855745e+01   6.2676636e+02  -3.2613091e+00   5.6100000e+00  -3.2124255e+01   5.9965818e+02  -1.2904473e+01   1.9093909e+02   1.8619033e+02   2.9809727e+02   7.8204000e+00   2.5767727e+02   2.5683091e+01   5.4577727e+02   3.1786909e+01   7.2902545e+02  -1.7893855e+01   8.8425909e+02   3.0752909e+01   6.1396182e+02  -5.8219673e+01   1.1753818e+02   1.9024240e+02   4.6461182e+02   5.3137418e+01   5.1610091e+02   4.2181927e+01   4.7543182e+02   3.0478182e+01   3.3872727e+02  -8.9651818e+01   6.5520909e+02   1.7827509e+02   1.5150091e+02   5.6015382e+01   6.2014545e+02   1.4847455e+01   2.5581818e+02   2.5434545e+01   4.3289091e+02   1.3449636e+01   1.5449455e+02   6.2849527e+01   4.3257455e+02  -2.0941418e+01   2.5572727e+01  -2.0315818e+01   4.0153364e+02   1.0809455e+00   3.5523727e+02  -2.7569891e+01   3.9407000e+02   4.0467127e+01   5.7681273e+02   3.8152255e+01   7.1641545e+02   1.0405131e+02   4.5144091e+02   3.3710909e+00
   8.1874636e+02   6.8920291e+01   2.0613000e+02   1.2184415e+02   3.3587273e+01   1.1088847e+02   3.4648000e+02  -2.5493091e+00   7.9465182e+02   4.6384218e+01   3.2956364e+02  -6.1183273e+01   2.6147182e+02   8.4424073e+01   6.3631818e+01   2.9320400e+02   3.9020636e+02  -6.1546909e+00   4.8554909e+02  -1.5013927e+01   3.1820091e+02   1.9592109e+01   3.3215182e+02   2.7324000e+00   3.7857545e+02  -1.2935127e+01   3.6677818e+02   5.8859273e+00   4.8402182e+02   7.9418909e+00   4.1702000e+02  -5.9264327e+01   2.6923727e+02   8.1982909e+00   7.5587273e+01   4.9010291e+01   4.5863636e+02   1.3025455e+01   4.8576091e+02   2.8536400e+01   6.1160000e+02   6.0722909e+01   8.9708000e+02   1.6125418e+01   4.9730273e+02  -4.1078545e+00   8.0498636e+02   2.4701091e+01   1.3720000e+01   6.6669455e+00   5.2309818e+02   2.2032727e-01   2.5082909e+02   1.7894913e+02   3.0409727e+02  -1.9769600e+01   2.3922727e+02   1.6379091e+01   4.0821727e+02   5.3121709e+01   7.2214545e+02   9.9865455e+00   6.0647909e+02   2.0755309e+01   4.9018182e+02  -4.0537273e+01   1.3153818e+02   2.0334240e+02   4.5639182e+02   6.6565018e+01   4.8655091e+02   7.5459273e+00   4.6843182e+02   1.3488182e+01   3.4461727e+02  -1.1090302e+02   5.3154909e+02   1.9439789e+02   2.0995091e+02   9.6559382e+01   6.0780545e+02   1.7494655e+01   3.5248818e+02  -5.5190545e+00   3.6867091e+02   4.5367236e+01   2.0971455e+02   6.6211927e+01   3.8724455e+02   2.4354982e+01   3.9682727e+01  -7.7846182e+00   3.9520364e+02   2.1027345e+01   3.0423727e+02  -2.3798909e+00   4.6596000e+02   5.5485927e+01   6.2147273e+02   2.2689455e+01   9.4063545e+02   1.0678371e+02   4.3289091e+02   2.8965091e+01
   8.2907636e+02   5.0423891e+01   2.1135000e+02   1.7931655e+02   2.1367273e+01   1.5086607e+02   2.4793000e+02   1.5444691e+01   7.9332182e+02   2.9600618e+01   4.1623364e+02  -5.0446873e+01   7.5701818e+01   2.1384567e+02   8.3301818e+01   3.2285040e+02   4.2831636e+02   2.2796509e+01   4.3854909e+02  -1.7033927e+01   2.8542091e+02   1.5664509e+01   3.8493182e+02   3.1180000e+01   4.3035545e+02   4.0324727e+00   3.2344818e+02   1.6802327e+01   5.3602182e+02   8.4518909e+00   4.0202000e+02  -2.0064327e+01   2.9934727e+02   6.7949091e-01   8.8807273e+01   1.6402691e+01   4.3552636e+02   2.7324255e+01   4.7853091e+02   4.0224800e+01   5.9137000e+02   1.9791309e+01   9.2697000e+02   3.6242182e+00   4.7230273e+02   1.0892145e+01   7.3576636e+02  -7.0913091e+00   8.7200000e+00   1.2066945e+01   6.2254818e+02   1.0824327e+01   2.1415909e+02   2.1688273e+02   2.9432727e+02   1.4232000e+01   2.4978727e+02  -1.0135709e+01   4.3188727e+02   4.1228109e+01   6.3791545e+02   1.6149455e+00   7.7103909e+02   1.9700509e+01   6.5074182e+02  -7.9832073e+01   1.8797818e+02   2.1938720e+02   4.3795182e+02   4.1490218e+01   3.8877091e+02  -9.6167273e-01   4.3343182e+02   4.0058182e+01   3.4116727e+02  -9.9627018e+01   4.8498909e+02   2.3101269e+02   1.1762091e+02   1.4672578e+02   6.3580545e+02   4.8146545e+00   1.5225818e+02   8.3893455e+00   3.9000091e+02  -4.0091636e+00   1.8893455e+02   7.6434327e+01   3.1535455e+02   2.2886182e+01   2.9022727e+01   4.5181818e+00   3.6687364e+02   1.2293745e+01   3.5689727e+02  -2.4826909e+00   4.1785000e+02   4.6454727e+01   4.0192273e+02   5.0583455e+01   9.1719545e+02   4.5988909e+01   4.6878091e+02   6.7538909e+00
   8.1018636e+02   5.7150909e+00   2.3613000e+02   1.3077415e+02   2.4137273e+01   1.0342447e+02   2.8148000e+02   2.9990691e+01   7.3032182e+02   2.1870618e+01   4.6790364e+02  -9.3030473e+01   5.9181818e-01   2.2874447e+02   5.7971818e+01   2.9020680e+02   3.4320636e+02  -9.0646909e+00   3.8766909e+02   1.0706473e+01   3.0442091e+02   1.7584509e+01   3.7093182e+02  -5.9000000e-01   4.2090545e+02   5.6784727e+00   3.4110818e+02  -2.3280473e+01   4.5146182e+02   1.0216691e+01   3.9613000e+02   2.4068727e+00   3.4278727e+02  -3.5757091e+00   3.9587273e+01   3.5450291e+01   4.0218636e+02   1.1101455e+01   4.8376091e+02   3.7586400e+01   5.4382000e+02   1.1595309e+01   8.5697000e+02   5.8114218e+01   4.2619273e+02   2.6470945e+01   6.7821636e+02  -2.4873091e+00   2.1270000e+01   3.7329455e+00   6.2165818e+02  -9.2144727e+00   2.4926909e+02   1.7952393e+02   3.3576727e+02   6.2468000e+00   2.9134727e+02   4.4539491e+01   3.8233727e+02   2.7742109e+01   7.4591545e+02  -2.0250545e+00   8.1870909e+02   4.0996909e+01   6.2874182e+02  -7.5402073e+01   3.2475818e+02   1.4722480e+02   4.5250182e+02   5.0326218e+01   5.4166091e+02   6.9171273e+00   4.4077182e+02  -7.1890182e+00   2.3794727e+02  -8.2149418e+01   5.2842909e+02   1.4297749e+02   1.7639091e+02   1.0624418e+02   5.3402545e+02  -2.7129455e+00   3.9359818e+02   2.7421455e+00   3.9100091e+02  -3.5419164e+01   1.9838455e+02   9.0568327e+01   3.7046455e+02  -2.1862618e+01   2.7352727e+01  -3.0688218e+01   4.7175364e+02   1.5243345e+01   3.6423727e+02  -1.4399891e+01   3.9107000e+02  -6.0728727e+00   4.2281273e+02   1.9582255e+01   8.3007545e+02   9.6288509e+01   3.9378091e+02   1.5983891e+01
   6.3752636e+02   2.1857891e+01   1.9591000e+02   1.9355175e+02  -1.5227273e+00   9.8477273e+01   2.3548000e+02   8.1106909e+00   8.1177182e+02  -3.9853818e+00   4.4279364e+02  -9.8351673e+01   7.7921818e+01   2.2632807e+02   6.1861818e+01   2.2889560e+02   4.1964636e+02  -2.2619891e+01   3.9332909e+02  -4.8416327e+01   2.9387091e+02   1.7988509e+01   3.6771182e+02   5.2557600e+01   4.7002545e+02   9.3088727e+00   2.5333818e+02  -5.1488727e+00   4.0991182e+02   1.5650691e+01   4.8280000e+02  -3.9076727e+01   2.8800727e+02   1.9166909e+00   4.5477273e+01   8.4190909e+00   4.0296636e+02  -1.5209455e+00   3.6053091e+02   4.0334800e+01   6.1937000e+02   3.6441309e+01   1.1103000e+03   4.7727818e+01   4.8052273e+02  -2.0435455e+01   6.7498636e+02  -6.4489091e+00   1.3610000e+01   1.6785745e+01   5.4232818e+02  -4.8680727e+00   2.0860909e+02   2.1066673e+02   3.2365727e+02   2.7665600e+01   2.8600727e+02   1.6526691e+01   4.4177727e+02   8.2169091e+00   6.7436545e+02  -1.0301055e+01   7.6981909e+02   7.7981091e+00   5.8851182e+02  -4.6963673e+01   3.5542818e+02   1.1321120e+02   3.7139182e+02   3.8035018e+01   4.2877091e+02   3.1728327e+01   4.5532182e+02   1.8866982e+01   3.1261727e+02  -1.0778302e+02   5.9887909e+02   1.4934149e+02   9.2280909e+01   1.1664298e+02   7.2547545e+02  -2.2468945e+01   3.6337818e+02   6.1597455e+00   3.9478091e+02  -2.3915636e+00   2.0549455e+02   4.1659527e+01   3.9146455e+02  -1.3092618e+01   9.5727273e+00  -1.0375818e+01   5.7698364e+02  -2.7295055e+01   3.8756727e+02   2.0393709e+01   4.0429000e+02  -5.3504727e+00   4.3081273e+02  -8.0577455e+00   8.2463545e+02   9.9173709e+01   3.7867091e+02  -1.9173091e+00
   6.3807636e+02   4.0253891e+01   1.9813000e+02   1.3670415e+02  -6.0827273e+00   9.8622073e+01   2.0915000e+02  -2.7829091e+00   7.1710182e+02   2.1482182e+00   4.0012364e+02  -8.9268073e+01   2.4459182e+02   5.9774473e+01   6.0521818e+01   2.7856280e+02   4.0653636e+02  -2.2241091e+01   3.5032909e+02  -2.6416327e+01   3.4942091e+02   3.1544509e+01   3.9071182e+02   8.9376000e+00   4.1024545e+02   4.5871273e+01   3.9655818e+02   4.7335273e+00   5.2880182e+02  -7.5050909e-01   4.3191000e+02  -1.2115527e+01   2.7456727e+02   1.5518909e+00   5.6917273e+01  -2.1496109e+01   3.7585636e+02   5.7578545e+00   3.6831091e+02   2.1932400e+01   5.6493000e+02   2.8016509e+01   1.1278600e+03   2.1993018e+01   3.7441273e+02   6.9433455e+00   6.5632636e+02  -1.9626109e+01   1.5160000e+01  -3.3382545e+00   3.0176818e+02  -2.1623273e+01   2.1437909e+02   2.0064513e+02   2.5998727e+02   4.8309200e+01   2.1734727e+02   1.3679491e+01   3.9288727e+02  -1.5101891e+01   5.8214545e+02   1.1736545e+01   8.4514909e+02   3.8441709e+01   5.9151182e+02  -4.0313673e+01   3.4286818e+02   3.2160000e+00   4.7595182e+02   4.6340218e+01   5.7688091e+02   1.7769527e+01   4.5799182e+02  -1.3786618e+01   3.6827727e+02  -1.0168582e+02   4.6076909e+02   2.4317029e+02   1.3006091e+02   1.0084058e+02   5.8458545e+02  -2.1197745e+01   3.4948818e+02  -1.0169055e+01   3.8544091e+02  -3.9644364e+01   1.6993455e+02   3.3954327e+01   3.5179455e+02  -3.1139018e+01  -1.6207273e+01  -1.8203418e+01   4.3942364e+02   2.0497455e+00   3.2634727e+02  -2.0386909e+00   3.9663000e+02  -8.9676727e+00   3.6636273e+02  -1.7917455e+00   7.9107545e+02   5.3858509e+01   3.3922091e+02  -1.9991309e+01
   6.3041636e+02   3.8206691e+01   2.0091000e+02   1.3281175e+02   2.1587273e+01   9.0068473e+01   2.1882000e+02  -3.1065091e+00   6.9254182e+02   3.5553018e+01   4.5723364e+02  -8.5956873e+01   2.4114182e+02   7.0270473e+01   2.8081818e+01   3.0037800e+02   3.7786636e+02  -1.2497491e+01   3.8099909e+02  -1.5399273e+00   3.2609091e+02   3.3630909e+01   3.7215182e+02  -2.2137600e+01   3.9335545e+02   1.0112473e+01   3.5244818e+02  -1.0847673e+01   4.0269182e+02   8.2282909e+00   4.5035000e+02  -4.7040727e+01   2.5978727e+02   6.2842909e+00   4.6247273e+01   1.2807491e+01   4.2730636e+02  -1.2248145e+01   4.6309091e+02   1.2900000e+01   6.4560000e+02  -9.7670909e+00   1.0178600e+03   5.5903018e+01   4.5041273e+02   1.8093345e+01   9.2432636e+02   5.7138909e+00   2.1270000e+01  -2.3827055e+01   6.7665818e+02   1.9385527e+01   1.7882909e+02   1.6593913e+02   3.0032727e+02  -1.6248000e+01   1.8867727e+02   1.1753091e+01   3.3910727e+02   5.2090509e+01   7.5736545e+02  -1.8310545e+00   8.5059909e+02   3.2665709e+01   6.6074182e+02  -4.4292073e+01   2.8664818e+02   3.2163600e+01   4.6195182e+02   3.0460218e+01   4.6766091e+02   1.6277127e+01   4.1199182e+02   1.2113382e+01   3.3239727e+02  -6.6595418e+01   5.3454909e+02   1.1659789e+02   7.3840909e+01   7.1118182e+01   5.4236545e+02  -2.1710145e+01   3.5570818e+02  -5.3366545e+00   3.8122091e+02  -2.3636764e+01   1.9682455e+02   4.1693127e+01   3.9057455e+02  -1.5691418e+01   2.9352727e+01   7.1178182e-01   4.1631364e+02   2.4558545e+01   3.6511727e+02   2.1969709e+01   3.1063000e+02   1.5252327e+01   4.0669273e+02   3.2018545e+00   8.7785545e+02  -5.4238909e+00   3.9267091e+02  -9.4873091e+00
   6.3163636e+02   2.6109091e+01   1.6935000e+02   1.4845655e+02   1.9697273e+01   1.0410967e+02   1.9971000e+02   1.8532291e+01   6.2777182e+02  -2.9815382e+01   4.8868364e+02  -7.1472873e+01   2.7147182e+02   7.6184073e+01   3.0411818e+01   2.3130160e+02   4.0164636e+02   1.3150109e+01   2.4154909e+02   2.8360727e+00   3.8131091e+02   5.3213309e+01   3.4515182e+02   4.2242400e+01   3.8768545e+02   1.3006073e+01   4.8866818e+02   1.7804727e+01   4.2446182e+02   4.6266691e+01   4.7702000e+02  -1.6944327e+01   2.8245727e+02  -1.0419309e+01   4.9917273e+01  -1.0486109e+01   4.0763636e+02  -4.3345455e+00   4.5109091e+02   2.3970000e+01   5.2726000e+02   9.3601091e+00   8.7186000e+02   6.8923018e+01   4.1663273e+02   7.3457455e+00   5.9132636e+02   1.1123891e+01   7.7200000e+00  -2.3073055e+01   5.0109818e+02  -1.6909673e+01   1.8349909e+02   2.6967553e+02   2.9665727e+02   1.7595600e+01   1.9445727e+02   4.0706909e+00   3.8210727e+02  -1.3494909e+00   7.3414545e+02   2.7246545e+01   6.7659909e+02   4.2145709e+01   6.2640182e+02  -3.3774873e+01   3.2008818e+02   3.2598400e+01   3.9661182e+02   3.5797418e+01   4.8721091e+02   3.5603127e+01   3.9532182e+02   2.1556982e+01   3.0739727e+02  -9.2035418e+01   4.8820909e+02   1.3097509e+02   1.5295091e+02   8.0449382e+01   5.3180545e+02  -2.8653455e+00   3.1848818e+02  -1.2249055e+01   3.8389091e+02  -1.1903636e+00   1.8671455e+02   5.4271927e+01   3.8735455e+02  -1.7543818e+01   1.6352727e+01   6.8617818e+00   6.3287364e+02  -2.5362545e+00   3.7345727e+02  -2.3697491e+01   3.6596000e+02   1.5715927e+01   3.6036273e+02  -3.4421745e+01   7.3341545e+02  -1.9978691e+01   3.4255091e+02   1.1852291e+01
   7.3607636e+02   2.7193891e+01   1.4958000e+02   1.1636815e+02   1.1477273e+01   7.0767273e+01   2.4560000e+02   1.1910909e+00   6.9721182e+02  -1.5710582e+01   4.5556364e+02  -7.8823273e+01   2.9492182e+02   5.0968073e+01   4.1521818e+01   2.6119280e+02   3.8597636e+02  -1.5926291e+01   3.0410909e+02  -2.1828727e+01   3.8009091e+02   1.4200909e+01   2.9737182e+02  -8.0452000e+00   3.9657545e+02  -1.2705127e+01   4.0544818e+02   3.5792327e+01   4.8180182e+02   1.4569491e+01   4.3580000e+02  -7.2067273e+00   3.5367727e+02  -5.4469091e+00   6.4027273e+01   1.2275091e+01   4.6052636e+02   1.7984255e+01   4.2720091e+02   4.4120000e-01   5.6571000e+02   1.3954109e+01   8.7941000e+02   2.9869018e+01   4.2097273e+02   3.7108545e+01   6.4532636e+02   4.0338909e+00  -2.1700000e+00  -2.5721855e+01   2.9409818e+02   2.6320327e+01   1.7993909e+02   2.2707033e+02   3.4587727e+02   3.8880000e+00   2.1922727e+02   1.2979091e+01   3.8566727e+02   1.6035709e+01   7.5058545e+02   1.1513455e+00   8.6336909e+02   3.8094109e+01   6.2818182e+02  -2.0467273e+01   3.3675818e+02   1.7154800e+01   3.8128182e+02   4.9913818e+01   4.4299091e+02  -2.6859273e+01   3.1543182e+02  -1.8611818e+01   2.0705727e+02  -1.0378822e+02   4.8631909e+02   1.2178629e+02   1.3084091e+02   9.5888182e+01   4.3758545e+02  -3.1077455e+00   3.4648818e+02  -5.0390545e+00   3.8633091e+02  -4.8495564e+01   2.1071455e+02   4.6131927e+01   3.4613455e+02  -2.1916218e+01   1.2682727e+01  -1.7624618e+01   4.8109364e+02   1.7716145e+01   2.4711727e+02  -2.3370291e+01   4.1352000e+02   1.1311273e+00   4.4969273e+02  -1.8145455e-02   7.4352545e+02   8.5525091e+00   3.5767091e+02  -4.7973091e+00
   8.5885636e+02   3.3481491e+01   1.1802000e+02   1.6122295e+02   2.6972727e+00   1.2391967e+02   1.5182000e+02  -1.5636509e+01   7.9254182e+02   3.0113018e+01   4.2368364e+02  -8.0272873e+01   2.7303182e+02   7.0169273e+01   1.0631818e+01   3.0377400e+02   3.5464636e+02  -4.4639891e+01   2.8188909e+02  -7.3911273e+00   4.3242091e+02   1.4124509e+01   3.6626182e+02   1.4783600e+01   4.3357545e+02   1.9554873e+01   4.0799818e+02   6.2583273e+00   5.7580182e+02   2.5819491e+01   4.1813000e+02  -1.7123127e+01   2.6411727e+02  -4.0621091e+00   7.6697273e+01   3.5701491e+01   4.4963636e+02   4.7305455e+01   4.8876091e+02   5.1406400e+01   6.6348000e+02   1.1325091e+00   8.3808000e+02   1.8175418e+01   4.5708273e+02  -2.7670255e+01   7.9176636e+02  -2.3351309e+01   1.2940000e+01  -5.7106545e+00   5.0454818e+02  -1.3955673e+01   1.8560909e+02   2.3694673e+02   3.1420727e+02   4.9531600e+01   2.4322727e+02   9.3890909e+00   3.6477727e+02   4.0036909e+01   5.8169545e+02   1.0222545e+01   8.1847909e+02   4.4235309e+01   5.9751182e+02  -6.0683673e+01   3.9742818e+02   1.3741200e+01   3.9972182e+02   4.3548618e+01   4.6066091e+02   5.6171273e+00   4.2377182e+02  -1.2790182e+00   1.7205727e+02  -8.5428218e+01   4.5409909e+02   1.4748389e+02   1.2073091e+02   1.3513698e+02   5.6425545e+02  -9.5713455e+00   3.3537818e+02   1.2289745e+01   3.7722091e+02  -1.4367636e+00   2.2405455e+02   4.1284727e+01   3.6057455e+02  -2.9961418e+01   3.5272727e-01  -3.8408218e+01   5.1675364e+02  -2.6026655e+01   2.6400727e+02  -3.5161491e+01   4.3618000e+02  -3.0116727e+00   5.0369273e+02   1.1221855e+01   7.0496545e+02   3.1297309e+01   3.4922091e+02  -8.9013091e+00
   5.8830636e+02   3.2795491e+01   1.5813000e+02   1.1779415e+02   1.0917273e+01   1.4048207e+02   3.1137000e+02  -7.6305091e+00   7.4310182e+02   1.1958218e+01   4.2645364e+02  -5.7824473e+01   2.1570182e+02   9.1975673e+01   3.6631818e+01   3.6891400e+02   3.9020636e+02  -1.5374691e+01   2.8599909e+02  -3.2269927e+01   3.7664091e+02   3.6969091e+00   3.4837182e+02   4.7544800e+01   4.5202545e+02   1.6528873e+01   4.0066818e+02  -4.5272727e-02   4.8080182e+02  -2.8005091e+00   4.2980000e+02  -5.0567273e+00   2.2856727e+02  -1.3108109e+01   8.6477273e+01   6.5259091e+01   4.9263636e+02   2.9975455e+01   4.8398091e+02   2.8678800e+01   5.7104000e+02   2.3077091e+00   8.6497000e+02   2.9694218e+01   4.2830273e+02  -8.3678545e+00   7.1687636e+02  -1.0250109e+01   6.6100000e+00  -1.7984255e+01   5.3909818e+02  -1.2059673e+01   2.0060909e+02   2.5407673e+02   3.7732727e+02   1.2482000e+01   2.0689727e+02   2.7454909e+00   3.2788727e+02   2.8768109e+01   6.2691545e+02  -2.8175055e+01   7.7581909e+02   4.6538109e+01   6.8407182e+02  -7.5718473e+01   3.9619818e+02   5.5096000e+00   3.9384182e+02   4.5799018e+01   4.5143091e+02   1.6955273e+00   3.6777182e+02   1.0870982e+01   2.7727727e+02  -9.6955818e+01   5.7687909e+02   1.1410149e+02   1.6739091e+02   1.0651418e+02   6.1380545e+02   1.0684655e+01   3.3403818e+02  -2.0823055e+01   4.0600091e+02  -2.3179164e+01   1.8193455e+02   5.2544327e+01   3.8824455e+02  -2.3175018e+01   1.4912727e+01  -2.3463018e+01   4.4753636e+01  -3.4486655e+01   2.9356727e+02  -4.5262909e+00   4.6296000e+02   1.9725927e+01   5.2847273e+02  -9.2105455e+00   7.5219545e+02   5.1890909e-01   3.4511091e+02   1.3987491e+01
   6.9074636e+02  -8.3970909e-01   1.6013000e+02   1.8619415e+02  -5.2272727e-01   1.1461727e+02   3.4115000e+02   1.3327091e+01   8.3277182e+02   3.4334618e+01   4.5390364e+02  -8.6460473e+01   2.9192182e+02   5.6438073e+01   4.9741818e+01   2.8109520e+02   4.2975636e+02   1.1901309e+01   3.0388909e+02  -4.1511273e+00   3.8876091e+02   1.8727309e+01   3.4537182e+02   2.0784800e+01   3.6890545e+02  -5.1527273e-02   3.7644818e+02  -9.2176727e+00   4.4091182e+02   1.1840691e+01   4.1469000e+02   8.4820727e+00   2.2334727e+02   2.9759491e+01   6.2807273e+01   3.4152691e+01   4.2852636e+02   1.6434255e+01   5.1931091e+02  -4.8176000e+00   5.6004000e+02   2.6517709e+01   8.4008000e+02   2.9575418e+01   4.4474273e+02   6.4269455e+00   6.0987636e+02  -7.1301091e+00   1.1050000e+01  -2.5339455e+01   3.2543818e+02  -9.0768727e+00   2.0293909e+02   2.2678033e+02   3.1432727e+02   2.5220000e+00   1.9311727e+02   4.1287891e+01   3.2055727e+02   1.3354509e+01   6.6669545e+02   5.4225455e+00   8.4136909e+02   3.0074109e+01   6.6329182e+02  -3.6606073e+01   3.0564818e+02   8.0836000e+00   4.2695182e+02   5.1260218e+01   4.0543091e+02   2.5255527e+01   3.5932182e+02   5.3269818e+00   2.8583727e+02  -9.2870618e+01   4.9765909e+02   1.0454909e+02   1.2250091e+02   7.9225382e+01   5.4769545e+02   5.6434545e+00   3.5159818e+02   2.6212145e+01   4.5311091e+02  -9.6179636e+00   1.7127455e+02   4.5067127e+01   4.1468455e+02  -2.8402182e+00   9.6827273e+00  -2.0154618e+01   3.7093636e+01  -1.0103855e+01   3.1567727e+02  -3.4515091e+01   4.7163000e+02   8.1232727e-01   5.5258273e+02   1.7530655e+01   6.6852545e+02   1.4432509e+01   3.2922091e+02  -8.5213091e+00
   8.7796636e+02   2.4402691e+01   1.4347000e+02   1.5007695e+02   3.9807273e+01   1.5517087e+02   3.8115000e+02   2.0237091e+01   7.1421182e+02  -6.9605818e+00   4.8145364e+02  -6.7664473e+01   2.6681182e+02   4.9216873e+01   8.4301818e+01   2.8822040e+02   4.2075636e+02  -1.8158691e+01   3.2299909e+02   1.2320073e+01   4.0642091e+02   2.4984509e+01   3.3826182e+02   2.5353600e+01   4.5413545e+02  -8.4199273e+00   3.9588818e+02   4.1171273e+00   4.6702182e+02   3.6861891e+01   4.4358000e+02  -3.6091273e+00   2.6467727e+02  -2.0216909e+01   4.3697273e+01   2.2011491e+01   4.0563636e+02   3.5715455e+01   4.7176091e+02   5.9864000e+00   5.7782000e+02  -2.6846909e+00   9.1408000e+02   3.9875418e+01   4.0052273e+02   2.7445455e+00   7.5176636e+02  -2.0413091e+00   7.1600000e+00   2.7971745e+01   4.1243818e+02  -1.6476873e+01   2.3026909e+02   2.7726393e+02   2.6754727e+02   1.8264400e+01   2.0600727e+02   1.5476691e+01   3.3510727e+02   5.0410509e+01   6.2080545e+02  -2.3625455e-01   6.2159909e+02   2.2765709e+01   6.7107182e+02  -2.9228473e+01   3.3464818e+02  -6.7964000e+00   4.9595182e+02   4.6740218e+01   5.9521091e+02   4.8413127e+01   3.9565182e+02   7.4205818e+00   2.9061727e+02  -7.7693018e+01   5.3198909e+02   2.0147269e+02   1.4339091e+02   7.7884182e+01   4.6425545e+02   4.2538655e+01   3.3325818e+02   5.5693455e+00   4.4044091e+02   6.7356364e+00   1.6005455e+02   5.4634727e+01   3.3268455e+02  -2.3902182e+00  -2.2072727e+00  -1.0763418e+01   4.1203636e+01  -9.2654545e-02   4.4734727e+02  -4.0048691e+01   4.4996000e+02   1.7659273e+00   5.0014273e+02   4.2725855e+01   7.6207545e+02   3.2508509e+01   3.2489091e+02  -5.5049091e+00
   7.6218636e+02   9.2150909e+00   1.7358000e+02   1.1744815e+02   1.2807273e+01   1.3488087e+02   3.5515000e+02  -1.2909091e-02   8.0810182e+02   3.6088218e+01   5.2901364e+02  -9.1809273e+01   2.4470182e+02   5.8545673e+01   7.2081818e+01   2.1352800e+02   3.7420636e+02   1.0675309e+01   3.8321909e+02  -9.8275273e+00   3.9120091e+02   2.3532109e+01   3.8171182e+02   1.3097600e+01   3.8935545e+02   3.2202473e+01   3.4033818e+02  -6.7688727e+00   4.8257182e+02   1.8837891e+01   3.9258000e+02  -2.6529127e+01   2.1789727e+02   1.6415491e+01   5.3477273e+01   2.4229091e+01   4.1274636e+02  -6.1933455e+00   5.1787091e+02   5.0187600e+01   5.5515000e+02   1.0128909e+01   8.9119000e+02   2.3706618e+01   4.7897273e+02   1.3578545e+01   6.4943636e+02  -2.8549091e+00  -8.6200000e+00   1.7904145e+01   2.8254818e+02   2.9143273e+00   2.2849909e+02   2.4084553e+02   3.1954727e+02   2.8844000e+00   2.3200727e+02   1.0736691e+01   2.8766727e+02   4.9765709e+01   5.4002545e+02  -8.5538545e+00   5.4614909e+02   3.1911709e+01   6.8062182e+02  -3.0992473e+01   3.1642818e+02   1.9661200e+01   4.6206182e+02   7.4561418e+01   4.9788091e+02   2.8749527e+01   3.6999182e+02   1.7363382e+01   3.2616727e+02  -8.5207018e+01   3.9420909e+02   1.3349509e+02   1.4962091e+02   1.1605578e+02   4.3902545e+02  -2.5662945e+01   3.8759818e+02   1.6112145e+01   4.8822091e+02  -1.6086764e+01   1.6693455e+02   7.8744327e+01   3.7257455e+02  -2.5361418e+01  -1.2757273e+01  -4.1479418e+01   4.6203636e+01   1.7507345e+01   4.2545727e+02   1.2922509e+01   5.1329000e+02   1.4589527e+01   4.9025273e+02   1.1297055e+01   8.4230545e+02   4.6980109e+01   3.1511091e+02   1.6607491e+01
   7.7096636e+02   1.2852691e+01   1.7735000e+02   1.0958655e+02   2.9917273e+01   1.5729207e+02   3.4337000e+02   1.0149491e+01   7.4688182e+02   3.8545818e+01   4.2479364e+02  -6.0691673e+01   2.7225182e+02   8.8891673e+01   7.6741818e+01   3.3604520e+02   4.4875636e+02   1.3271309e+01   3.3521909e+02  -2.1097527e+01   3.6798091e+02   3.0719709e+01   3.2682182e+02   3.8828800e+01   3.8546545e+02  -1.3486327e+01   3.7177818e+02  -3.3940727e+00   5.0580182e+02   3.9199491e+01   3.8091000e+02  -1.6705527e+01   2.5056727e+02   1.4021891e+01   2.6477273e+01   4.7190909e+00   3.6630636e+02   3.9081855e+01   4.5131091e+02   3.5512400e+01   5.4093000e+02   5.7165091e+00   8.8686000e+02   4.4493018e+01   4.4019273e+02   3.1020945e+01   6.3465636e+02  -1.0672509e+01   8.3800000e+00  -1.6235855e+01   5.4820818e+02   3.6615273e+00   2.2749909e+02   2.8770553e+02   2.7920727e+02   2.1116000e+00   2.1322727e+02   2.5349091e+01   3.5899727e+02   4.6093091e+00   6.4414545e+02   2.7006545e+01   6.5170909e+02   6.0026909e+01   2.8961818e+01  -7.8199673e+01   3.4975818e+02   6.6648000e+00   5.0728182e+02   3.8493818e+01   3.6966091e+02  -5.3228727e+00   3.5010182e+02  -4.2754182e+00   3.2827727e+02  -8.4595818e+01   4.9809909e+02   1.1140389e+02   1.7917091e+02   1.1024178e+02   4.8180545e+02   1.3464655e+01   2.9992818e+02   9.9057455e+00   4.2733091e+02  -3.2665564e+01   2.0149455e+02   2.9869527e+01   3.6546455e+02   9.7673818e+00   1.3682727e+01  -3.1364618e+01   3.9423636e+01   2.0829745e+01   4.2356727e+02   2.9293709e+01   4.6207000e+02   4.1467127e+01   5.1281273e+02   2.9602255e+01   9.2741545e+02   1.6951309e+01   3.4289091e+02   9.7150909e+00
   5.7352636e+02   1.2197891e+01   1.8102000e+02   2.0507295e+02   1.1257273e+01   1.0856487e+02   3.8493000e+02   2.1044691e+01   7.9610182e+02   6.2268218e+01   4.3190364e+02  -4.2480473e+01   2.2881182e+02   5.0256873e+01   4.6631818e+01   3.2189400e+02   3.9153636e+02  -2.2151091e+01   4.3777909e+02  -4.8972327e+01   3.7242091e+02   3.6034509e+01   3.3115182e+02   6.9142400e+01   4.5568545e+02   4.5126073e+01   3.6121818e+02   1.6890727e+01   5.2602182e+02  -1.9528109e+01   4.8147000e+02  -4.7420327e+01   2.4211727e+02  -3.2072109e+01   5.6027273e+01   2.8695091e+01   3.5018636e+02   1.2921455e+01   4.7553091e+02   3.5684800e+01   5.3837000e+02   3.9471309e+01   8.9941000e+02   2.1379018e+01   4.7085273e+02  -1.3771855e+01   6.1210636e+02  -1.4198509e+01   1.3050000e+01  -1.8829455e+01   5.5176818e+02  -7.8532727e+00   1.8115909e+02   1.5486273e+02   3.3698727e+02  -2.3740800e+01   2.2822727e+02  -1.6410909e+01   3.7499727e+02   7.3559309e+01   6.4758545e+02  -1.9498655e+01   7.4792909e+02   4.4329309e+01   1.3511818e+01  -2.4853673e+01   3.0553818e+02   8.4224000e+00   4.7484182e+02   3.1089018e+01   3.9521091e+02  -2.5687273e-01   3.4954182e+02  -5.5606182e+00   2.9639727e+02  -9.8375418e+01   4.2954909e+02   1.7010789e+02   1.3850091e+02   7.3275382e+01   4.6425545e+02  -1.1021345e+01   3.1570818e+02  -1.2466545e+00   3.6011091e+02  -3.1837964e+01   1.8371455e+02   4.7741927e+01   3.4568455e+02  -3.8430218e+01   4.4242727e+01  -3.1589418e+01   4.7423636e+01  -3.8700255e+01   4.7034727e+02  -7.5586909e+00   5.3263000e+02   1.6822327e+01   5.1303273e+02   1.7254655e+01   9.8463545e+02   2.6370909e-01   3.7367091e+02   1.9812691e+01
   5.8574636e+02   2.9000291e+01   2.1702000e+02   1.9508295e+02  -4.8627273e+00   1.2174447e+02   4.5626000e+02   9.7782909e+00   7.3332182e+02   4.0706182e+00   4.7634364e+02  -9.1485673e+01   2.6770182e+02   2.7375673e+01   5.1741818e+01   3.3370520e+02   4.4008636e+02   3.4294909e+01   3.9066909e+02  -7.7535273e+00   3.9931091e+02   6.2323309e+01   3.7282182e+02   7.5888000e+00   4.0657545e+02   1.7934873e+01   3.6844818e+02   2.1202327e+01   4.9924182e+02   3.9429091e-01   4.2813000e+02  -5.3373127e+01   1.8811727e+02  -2.1422109e+01   2.3697273e+01   2.5721491e+01   4.0207636e+02   2.8880255e+01   4.4398091e+02   3.9988800e+01   5.7026000e+02  -2.7398909e+00   8.9053000e+02   1.4759418e+01   4.9397273e+02  -1.9171455e+01   6.5398636e+02  -1.5218909e+01   1.5050000e+01  -3.1329455e+01   4.6476818e+02   2.1067273e+00   1.4237909e+02   2.2640513e+02   3.6987727e+02   3.8580000e+00   2.5678727e+02  -1.2025709e+01   3.2088727e+02   5.3548109e+01   5.9736545e+02   3.3078945e+01   7.8047909e+02   3.8725309e+01   2.7621818e+01  -4.4312473e+01   3.3342818e+02   4.0971200e+01   4.6106182e+02   7.7641418e+01   4.1621091e+02   1.7283127e+01   3.3165182e+02   4.4305818e+00   1.9039727e+02  -9.3675418e+01   4.0242909e+02   1.1761749e+02   1.6106091e+02   8.0250582e+01   3.9647545e+02  -1.9928945e+01   2.4103818e+02  -2.6030545e+00   3.4567091e+02  -4.6827636e+00   1.9171455e+02   3.6211927e+01   3.7635455e+02  -3.6638182e+00   2.2572727e+01  -2.1525818e+01   5.6533636e+01  -2.3099055e+01   3.1756727e+02   1.1773709e+01   4.3152000e+02   1.1911127e+01   4.4914273e+02   2.3025855e+01   1.0595255e+03   2.3932509e+01   3.8867091e+02  -7.8373091e+00
   4.4785636e+02   4.6701491e+01   1.6902000e+02   1.4403295e+02   7.5872727e+00   1.0896847e+02   4.3960000e+02  -2.9658909e+01   6.4321182e+02   1.7719418e+01   4.6890364e+02  -5.9110473e+01   2.8814182e+02   4.2070473e+01   5.8741818e+01   3.6437520e+02   4.1542636e+02  -3.1722909e+00   4.2654909e+02  -1.9293927e+01   4.5698091e+02   3.9489709e+01   3.9815182e+02   2.7562400e+01   3.9846545e+02  -1.4526327e+01   4.1121818e+02   4.5607273e+00   4.6246182e+02   1.3336691e+01   4.5824000e+02  -2.1119273e+00   1.9178727e+02  -1.2495709e+01   4.0137273e+01   5.1296291e+01   3.2607636e+02   1.3850255e+01   4.4242091e+02   1.0893600e+01   5.7115000e+02   5.2188909e+01   8.5197000e+02   2.2954218e+01   4.4385273e+02  -3.0271855e+01   6.8898636e+02   1.0201091e+01  -6.1700000e+00  -3.0718545e+00   4.2520818e+02  -1.2784727e+00   2.4660909e+02   2.6817673e+02   3.7954727e+02   5.5244000e+00   2.9156727e+02   8.3018909e+00   3.5810727e+02   1.6020509e+01   5.9325545e+02   3.4077455e+00   8.4759909e+02   6.1795709e+01   3.7511818e+01  -5.8543673e+01   3.3819818e+02   1.7699600e+01   5.0606182e+02   4.9931418e+01   4.6966091e+02   1.0897127e+01   3.8610182e+02   4.8445818e+00   1.6216727e+02  -7.6307018e+01   4.3620909e+02   1.3291509e+02   1.5250091e+02   1.2315538e+02   5.8914545e+02  -1.1902545e+01   3.3870818e+02   1.3243345e+01   3.8200091e+02  -9.5891636e+00   2.1305455e+02   5.7504727e+01   3.2068455e+02   1.0569782e+01   9.1327273e+00  -2.9340618e+01   2.0873636e+01   1.0837455e+00   2.6600727e+02  -1.2541491e+01   3.5452000e+02   3.6521127e+01   5.3192273e+02  -5.4865455e+00   7.7219545e+02   4.2588909e+01   3.3389091e+02   3.3250909e+00
   3.5096636e+02   2.0342691e+01   2.2291000e+02   1.2794175e+02   1.5587273e+01   9.8108473e+01   3.3582000e+02  -1.2356509e+01   7.1554182e+02   2.4713018e+01   5.1156364e+02  -6.5853273e+01   2.2192182e+02   5.0588073e+01   9.2861818e+01   3.2608560e+02   4.3042636e+02  -2.1262291e+01   4.5488909e+02  -9.5611273e+00   4.5776091e+02   1.6757309e+01   3.9671182e+02   1.5567600e+01   4.2735545e+02   1.4392473e+01   2.7110818e+02  -1.6460473e+01   4.9680182e+02   2.4809491e+01   4.3924000e+02  -2.3151927e+01   2.3611727e+02   1.9517891e+01   5.4477273e+01   4.0589091e+01   4.4474636e+02   4.7586655e+01   4.4353091e+02   2.1804800e+01   6.1537000e+02   2.5761309e+01   9.2697000e+02   5.9284218e+01   4.2319273e+02  -1.6069055e+01   5.4932636e+02  -1.7286109e+01   2.0270000e+01   1.7702945e+01   5.1176818e+02   1.1576727e+01   1.8615909e+02   2.8057273e+02   3.8665727e+02   1.9515600e+01   3.1278727e+02   2.6384291e+01   3.7255727e+02   4.0194509e+01   3.6869545e+02   1.6781255e+02   8.9414909e+02   4.6181709e+01   2.9071818e+01  -4.7868473e+01   3.3942818e+02   1.4491200e+01   5.3139182e+02   4.8015018e+01   3.7377091e+02   2.8678327e+01   3.2021182e+02  -6.6542182e+00   1.7805727e+02  -7.5578218e+01   4.9320909e+02   1.6557509e+02   1.6417091e+02   1.3544178e+02   6.2891545e+02   1.6695855e+01   3.6181818e+02   9.5454545e-01   3.4967091e+02  -1.3342764e+01   2.1327455e+02   6.0927127e+01   3.9435455e+02  -2.4103818e+01   1.6912727e+01  -2.0513018e+01   4.8313636e+01  -3.5221455e+01   4.2256727e+02   1.5370909e-01   4.1240000e+02  -5.3449273e+01   4.9092273e+02   1.5734545e+00   7.4007545e+02   1.6828509e+01   3.2567091e+02  -1.8907309e+01
   4.4330636e+02   7.0065491e+01   2.0758000e+02   1.3272815e+02   7.3672727e+00  -1.1239273e+00   2.3037000e+02   1.7739491e+01   6.9399182e+02   2.3107018e+01   4.9701364e+02  -3.3249273e+01   2.9303182e+02   6.5679273e+01   7.6631818e+01   3.0205400e+02   4.9364636e+02  -1.5879891e+01   4.2521909e+02   1.1482473e+01   3.7842091e+02  -1.4454909e+00   3.2148182e+02   3.2806000e+01   4.7613545e+02   4.7100727e+00   4.7810818e+02   2.3759527e+01   4.6313182e+02   1.0953091e+01   4.1535000e+02  -1.2407273e+00   2.6967727e+02   1.1833091e+01   4.6697273e+01   4.2211491e+01   3.7585636e+02   3.8647855e+01   4.2176091e+02  -3.9903600e+01   6.1793000e+02   1.3776509e+01   8.9564000e+02  -9.6493818e+00   4.3730273e+02   2.3472145e+01   6.2976636e+02   4.9168691e+01  -8.7300000e+00  -3.2757055e+01   6.2365818e+02   1.6735527e+01   2.0615909e+02   2.5697273e+02   3.5143727e+02   3.0883200e+01   3.1089727e+02   1.3195491e+01   3.6399727e+02   1.7439309e+01   2.7680545e+02   1.7594375e+02   8.2970909e+02   4.6566909e+01   4.5741818e+01  -4.3202073e+01   3.8186818e+02   1.9206000e+01   5.4072182e+02   3.4488618e+01   3.7566091e+02   5.3977127e+01   3.3743182e+02   3.8518182e+01   2.5550727e+02  -1.2710422e+02   4.0565909e+02   1.9768909e+02   1.7217091e+02   1.3913178e+02   6.0069545e+02   1.6953455e+01   3.3459818e+02  -8.7854545e-02   3.5067091e+02  -2.3127636e+00   1.8282455e+02   6.0693127e+01   3.8546455e+02  -3.1612618e+01  -8.6727273e-01   8.3493818e+00   3.4753636e+01  -2.6796655e+01   4.1778727e+02   3.7096109e+01   4.4807000e+02  -5.6328727e+00   4.3447273e+02  -5.5805455e+00   7.1941545e+02  -2.5186909e+00   3.8911091e+02   1.3574909e+00
   5.1163636e+02   1.5369091e+01   2.1758000e+02   1.1014815e+02   1.9587273e+01  -3.0771527e+01   2.7160000e+02  -2.1218909e+01   7.6732182e+02   3.3460618e+01   4.6801364e+02  -8.6929273e+01   2.5636182e+02   9.3942873e+01   6.8971818e+01   2.5621680e+02   4.2020636e+02  -4.5546909e+00   4.0254909e+02   1.4626073e+01   3.9231091e+02   7.3333091e+00   3.6637182e+02   4.7544800e+01   4.8435545e+02   1.3824727e+00   4.0299818e+02   2.2218327e+01   4.8369182e+02   7.5282909e+00   4.3080000e+02  -1.5916727e+01   2.4523727e+02   2.2829091e-01   6.3697273e+01   3.4411491e+01   4.5974636e+02   5.7266655e+01   3.9109091e+02   1.5330000e+01   5.9382000e+02   3.3925309e+01   9.0008000e+02   6.1215418e+01   4.8641273e+02  -4.5665455e-01   8.8076636e+02   3.9686909e+00  -1.3060000e+01  -9.0806545e+00   4.1820818e+02   8.2815273e+00   2.2904909e+02   2.4769153e+02   3.2376727e+02   2.2316800e+01   2.7778727e+02  -4.7057091e+00   3.6566727e+02   1.3057091e+00   3.5891545e+02   1.3937495e+02   9.0203909e+02   4.7000509e+01   2.6961818e+01  -6.2589673e+01   3.3519818e+02   9.9396000e+00   4.1061182e+02   5.4787418e+01   4.0543091e+02   2.5955273e+00   3.2765182e+02   2.5190582e+01   2.4405727e+02  -8.1418218e+01   4.6598909e+02   2.1475269e+02  -3.1379091e+01   3.0597578e+02   8.0458545e+02  -6.8774545e-01   2.8381818e+02  -6.4754545e+00   4.3878091e+02  -5.9021564e+01   2.3705455e+02   8.5914727e+01   3.3702455e+02   1.3372582e+01   5.9127273e+00  -2.9523018e+01   2.0203636e+01   7.6973455e+00   3.4689727e+02  -3.5462691e+01   4.0452000e+02  -6.3688727e+00   4.5192273e+02   3.0473455e+01   8.1107545e+02  -1.5851491e+01   3.4000091e+02   7.6162909e+00
   5.4530636e+02  -3.6545091e+00   1.7902000e+02   1.8856295e+02   2.0917273e+01   8.9020727e+00   2.8893000e+02  -1.5055309e+01   8.5121182e+02   5.3529418e+01   5.4012364e+02  -8.4808073e+01   7.4251818e+01   3.7429167e+02   8.4741818e+01   3.7206520e+02   4.7231636e+02   1.1716509e+01   2.9899909e+02  -1.9869927e+01   3.4042091e+02   5.3594509e+01   3.0337182e+02   3.8474800e+01   3.7890545e+02   4.1378473e+01   4.1388818e+02   5.0071273e+00   5.2435182e+02   1.0495491e+01   4.1369000e+02  -7.1079273e+00   1.9589727e+02   4.0175491e+01   6.3697273e+01   1.4411491e+01   3.9663636e+02   4.7875455e+01   3.9998091e+02   1.2288800e+01   6.2504000e+02  -7.4622909e+00   8.0353000e+02   3.8389418e+01   4.1352273e+02   1.2264545e+01   6.9132636e+02   9.4638909e+00  -5.8400000e+00   1.9017455e+00   6.0620818e+02  -1.6538473e+01   2.3804909e+02   2.5664153e+02   3.6087727e+02   9.1280000e+00   3.0400727e+02   1.5196691e+01   3.4021727e+02   4.8891709e+01   3.8980545e+02   1.6601375e+02   8.3003909e+02   3.3980509e+01   2.9961818e+01  -7.5169673e+01   3.8053818e+02  -5.0176000e+00   4.3917182e+02   6.1172618e+01   4.3043091e+02  -2.8544727e+00   3.3410182e+02   3.2345818e+00   2.3261727e+02  -8.9163018e+01   5.7931909e+02   1.4612629e+02  -3.6379091e+01   3.5381578e+02   6.4936545e+02   1.9498545e+00   3.3137818e+02   2.4997455e+00   2.9389091e+02  -9.9903636e+00   2.5338455e+02   9.1938327e+01   2.9213455e+02  -3.5962182e+00  -2.3867273e+01  -4.5906182e+00  -2.7963636e+00  -3.1242655e+01   3.2834727e+02   9.6913091e+00   3.6774000e+02  -8.4264727e+00   4.4525273e+02   6.3370545e+00   8.4874545e+02  -4.0950909e+00   3.1700091e+02  -1.5983709e+01
   5.7374636e+02   1.9960291e+01   1.7358000e+02   1.9211815e+02  -8.0827273e+00  -3.8879273e+00   2.8526000e+02  -3.3117091e+00   3.1632182e+02  -5.4593818e+00   5.0023364e+02  -5.3726873e+01   3.8471818e+01   6.2237407e+02   1.0263182e+02   3.4775400e+02   4.4286636e+02   6.0725091e+00   2.8221909e+02  -2.7307527e+01   4.8164091e+02   6.2969091e+00   3.3271182e+02  -1.0202400e+01   4.4146545e+02   8.7036727e+00   3.8044818e+02   3.9792327e+01   4.1757182e+02   4.1478909e+00   4.4413000e+02  -3.7203127e+01   2.5811727e+02   3.9778909e+00   7.4027273e+01   6.9150909e+00   4.1841636e+02   3.2913055e+01   3.6920091e+02   1.4191200e+01   6.4115000e+02   3.8028909e+01   8.0375000e+02   1.0811818e+01   4.4941273e+02   4.7233455e+00   8.5410636e+02   8.8814909e+00   2.2160000e+01  -9.7782545e+00   2.7432818e+02  -6.8780727e+00   1.6471909e+02   2.1772793e+02   3.6387727e+02   1.1668000e+01   1.9711727e+02   1.3527891e+01   3.4955727e+02   6.1034509e+01   3.9825545e+02   1.5300775e+02   8.1581909e+02   3.1008109e+01   2.8621818e+01  -5.3062473e+01   3.9853818e+02   1.7762400e+01   4.2528182e+02   5.6943818e+01   3.4377091e+02   2.1883273e+00   3.2754182e+02  -3.6906182e+00   1.9172727e+02  -9.1891818e+01   5.5587909e+02   1.5511149e+02  -5.6499091e+01   3.0887538e+02   3.0936545e+02   2.9259855e+01   3.7170818e+02   1.1633455e+00   2.8089091e+02   5.8296364e+00   2.2849455e+02   6.6039527e+01   3.4490455e+02   1.3292182e+01   2.7572727e+01  -1.7365818e+01   1.9643636e+01  -1.8927855e+01   4.5800727e+02  -3.0121491e+01   4.0140000e+02   1.6430727e+01   4.6703273e+02   3.2154655e+01   7.8219545e+02   3.5228909e+01   3.5322091e+02  -1.7713091e+00
   5.1930636e+02   6.3095491e+01   1.6547000e+02   1.4353695e+02   7.4772727e+00  -3.1242727e+01   2.5126000e+02   1.0848291e+01   3.1621182e+02   1.0879418e+01   4.3612364e+02  -6.8378073e+01   1.7114182e+02   4.6565047e+02   6.9971818e+01   3.1791680e+02   4.4875636e+02   1.0831309e+01   2.8054909e+02   1.7606073e+01   4.2909091e+02   1.4940909e+01   3.6771182e+02  -7.6724000e+00   5.0502545e+02   6.3988727e+00   3.7355818e+02   2.4683527e+01   5.6635182e+02  -1.5345091e+00   5.2102000e+02  -1.9694327e+01   2.5223727e+02  -1.7111709e+01   7.5247273e+01  -8.2925091e+00   3.2774636e+02   4.2826655e+01   4.5865091e+02   1.6035200e+01   6.5226000e+02   1.5920109e+01   8.0519000e+02   1.9136618e+01   4.3619273e+02   1.2780945e+01   6.5954636e+02  -8.8837091e+00   1.5380000e+01  -1.4658545e+00   3.2887818e+02   3.1867927e+01   1.4915909e+02   2.2586273e+02   3.7476727e+02  -2.1313200e+01   2.7256727e+02   5.3491891e+01   3.3644727e+02   3.0833091e+00   3.1080545e+02   1.2611375e+02   8.6614909e+02   8.0541709e+01   2.2621818e+01  -6.4132473e+01   3.2731818e+02  -4.4300000e+00   4.2584182e+02   5.6569018e+01   5.3988091e+02   5.9527273e-02   3.5777182e+02   2.4230982e+01   2.3694727e+02  -1.2006942e+02   4.4609909e+02   1.9334389e+02  -4.5379091e+01   3.0753578e+02   4.5947545e+02   2.4811055e+01   3.5092818e+02   2.1557455e+00   2.9067091e+02  -3.5622764e+01   1.9816455e+02   9.8805927e+01   4.0357455e+02  -4.4951418e+01   8.3527273e+00  -1.4498218e+01   3.0423636e+01   7.7697455e+00   3.8889727e+02  -1.9262691e+01   4.3852000e+02   6.3801127e+01   4.9758273e+02   6.5820655e+01   8.6441545e+02   3.6431309e+01   3.5678091e+02   3.4273891e+01
   4.5196636e+02   4.5482691e+01   1.9258000e+02   1.5303815e+02  -6.3027273e+00  -1.2810327e+01   2.7848000e+02  -2.1659309e+01   3.1532182e+02  -4.4929382e+01   4.3356364e+02  -4.6063273e+01   2.5070182e+02   6.3395673e+01   5.0521818e+01   3.8325280e+02   4.0964636e+02   1.1180109e+01   2.7554909e+02  -1.8433927e+01   3.6609091e+02   4.2109091e+00   4.6971182e+02   4.4277600e+01   2.8535545e+02  -7.1375273e+00   3.7288818e+02  -2.2628727e+00   4.8080182e+02   3.1869491e+01   4.8502000e+02  -3.7704327e+01   2.4889727e+02   1.0454909e+00   6.1137273e+01   3.7262909e+00   3.7130636e+02   1.3231855e+01   4.4853091e+02   3.9294800e+01   6.8148000e+02   9.5825091e+00   8.0741000e+02   1.3079018e+01   4.3841273e+02   2.3163345e+01   5.7976636e+02  -5.1713091e+00   1.1050000e+01  -6.0094545e+00   4.6565818e+02   1.3375527e+01   1.3026909e+02   2.4382393e+02   4.1076727e+02   1.4246800e+01   2.7045727e+02   2.1430691e+01   3.7977727e+02   3.1836909e+01   3.4647545e+02   1.5804015e+02   8.3892909e+02   5.9489309e+01   1.2291818e+01  -4.5306073e+01   3.3297818e+02   5.1172000e+00   4.7072182e+02   8.3308618e+01   3.9221091e+02   3.5653127e+01   3.3043182e+02   7.7481818e+00   2.6716727e+02  -8.5037018e+01   4.5265909e+02   2.0225909e+02  -7.2690909e+00   3.5315698e+02   5.2958545e+02   1.2422255e+01   3.6637818e+02   1.4699745e+01   3.5100091e+02  -2.8891636e+00   2.2116455e+02   5.4515927e+01   3.9746455e+02   1.5537382e+01   2.7792727e+01  -1.3723418e+01   1.7423636e+01  -1.9300255e+01   3.2623727e+02   5.0801091e+00   4.1274000e+02   3.9973527e+01   3.6614273e+02   1.9775855e+01   7.5907545e+02  -1.8691491e+01   3.3411091e+02  -3.8025091e+00
   5.9396636e+02   5.5342691e+01   1.7213000e+02   1.5556415e+02   1.2027273e+01   3.7833273e+01   2.3982000e+02  -1.8236509e+01   2.9877182e+02  -2.2753818e+00   5.1623364e+02  -9.6446873e+01   2.7636182e+02   6.1452873e+01   4.9741818e+01   3.7842520e+02   4.2631636e+02   6.6509091e-02   3.3677909e+02   2.3107673e+01   3.9264091e+02  -5.3630909e+00   2.9537182e+02   1.7784800e+01   2.9390545e+02  -3.2715273e+00   4.1333818e+02   1.6391127e+01   4.9913182e+02   4.9403091e+01   4.4958000e+02  -2.7199127e+01   2.5400727e+02  -1.1023309e+01   4.8247273e+01   1.7317491e+01   3.4485636e+02  -2.8721455e+00   4.2009091e+02   6.0900000e+01   6.1071000e+02   4.0464109e+01   7.7475000e+02   3.8571818e+01   3.5474273e+02   7.4694545e-01   7.4321636e+02  -1.6247309e+01   1.8270000e+01  -3.1467055e+01   5.4143818e+02   6.3131273e+00   2.0760909e+02   2.1218673e+02   3.8765727e+02   5.4095600e+01   2.4256727e+02  -6.2281091e+00   3.6444727e+02   6.9533091e+00   3.3525545e+02   1.5126775e+02   9.0159909e+02   3.0925709e+01   3.5181818e+01  -9.4137273e+01   3.6231818e+02   1.5660000e+01   4.1428182e+02   3.9933818e+01   5.2999091e+02   3.3960727e+01   3.5521182e+02   6.5578182e-01   2.1427727e+02  -9.3365818e+01   4.7709909e+02   1.4819389e+02  -7.5829091e+01   3.2142178e+02   5.8414545e+02   1.8497455e+01   3.7425818e+02  -4.2606545e+00   3.5278091e+02  -1.7481564e+01   2.2305455e+02   6.6254727e+01   3.7146455e+02  -4.4272618e+01   2.0912727e+01  -9.2830182e+00   7.7536364e+00  -3.9976655e+01   4.4289727e+02  -4.4726909e+00   4.7829000e+02   1.3059527e+01   3.6047273e+02   2.8009455e+01   6.8641545e+02   4.1561309e+01   3.0711091e+02  -1.4532509e+01
   5.0441636e+02   3.5176691e+01   2.5091000e+02   1.4615175e+02   2.9697273e+01  -2.2403273e+00   3.2760000e+02   1.5210909e+00   3.2121182e+02  -6.6305818e+00   5.2668364e+02  -5.3062873e+01   3.2092182e+02   5.7228073e+01   7.4631818e+01   3.3032400e+02   4.8497636e+02  -1.7296291e+01   3.0477909e+02   9.3376727e+00   3.8653091e+02   1.4015709e+01   3.2671182e+02   3.0167600e+01   4.2557545e+02   6.0848727e+00   3.1755818e+02  -3.7264727e+00   4.6646182e+02   1.2906691e+01   4.5802000e+02  -2.7314327e+01   1.9923727e+02   1.4128291e+01   4.4137273e+01  -4.1337091e+00   3.3585636e+02   7.1778545e+00   3.7731091e+02   5.2212400e+01   7.3437000e+02  -3.7586909e+00   8.3353000e+02   3.1869418e+01   2.4774273e+02   7.1869455e+00   6.7676636e+02   4.7386909e+00   8.8300000e+00   1.6058145e+01   6.2932818e+02  -4.7278073e+01   2.7160909e+02   1.9317673e+02   3.7987727e+02   2.7718000e+01   2.1278727e+02   1.5934291e+01   3.4344727e+02   2.7193309e+01   3.9847545e+02   1.4143015e+02   8.0214909e+02   1.1010171e+02   2.7961818e+01  -5.5119673e+01   3.5253818e+02   3.9662400e+01   4.6361182e+02   5.1987418e+01   4.4199091e+02   3.8220727e+01   3.6999182e+02   2.5253382e+01   2.8405727e+02  -6.7278218e+01   4.9465909e+02   1.0689909e+02  -1.9829091e+01   3.2594178e+02   6.4402545e+02  -4.6229455e+00   3.6792818e+02   7.3557455e+00   3.5678091e+02   2.0758436e+01   2.0971455e+02   9.5211927e+01   3.6913455e+02   1.2133782e+01   5.7462727e+01  -1.1977018e+01  -3.2463636e+00  -2.3536655e+01   3.8789727e+02  -1.5402691e+01   4.5374000e+02   5.9243527e+01   5.0425273e+02   6.5070545e+00   6.8385545e+02   3.2876109e+01   3.1655091e+02   1.2712291e+01
   7.2585636e+02   4.7901491e+01   2.0580000e+02   1.5876055e+02   1.9587273e+01   2.9008473e+01   2.5626000e+02  -8.6617091e+00   3.3199182e+02   1.8287018e+01   4.9979364e+02  -6.0801673e+01   2.6536182e+02   9.0332873e+01   7.6411818e+01   3.7007160e+02   4.8297636e+02  -1.1362909e+00   2.8510909e+02   1.3351273e+01   3.5031091e+02   2.2023309e+01   3.3182182e+02   5.2868800e+01   4.2379545e+02   3.0897273e+01   3.2777818e+02  -1.7640727e+00   5.3235182e+02   4.1295491e+01   4.7569000e+02  -4.9067927e+01   2.7411727e+02   1.0917891e+01   5.1807273e+01   1.0912691e+01   3.3463636e+02   5.0545455e-01   3.9998091e+02   3.7728800e+01   6.4760000e+02   3.0402909e+01   8.5141000e+02  -5.5609818e+00   2.4052273e+02   5.3104545e+01   5.6598636e+02  -1.2398909e+01   1.2160000e+01   1.4617455e+00   3.3454818e+02  -2.5475673e+01   2.0193909e+02   2.7842033e+02   3.6120727e+02  -9.0084000e+00   1.2356727e+02   1.9521891e+01   3.2633727e+02   4.8452109e+01   3.7058545e+02   1.0389135e+02   8.2470909e+02   4.1516909e+01   4.5181818e+01  -6.5607273e+01   3.7008818e+02   2.4368400e+01   4.9639182e+02   5.7595018e+01   4.5355091e+02   3.5259273e+00   3.3154182e+02  -1.0618182e-02   3.1839727e+02  -8.5245418e+01   4.5498909e+02   2.1072691e+01  -5.6379091e+01   2.7853578e+02   5.9180545e+02   2.8846545e+00   3.9014818e+02  -6.2018545e+00   2.4556091e+02  -1.9233964e+01   2.1616455e+02   5.6255927e+01   4.6824455e+02  -3.6795018e+01   1.7462727e+01  -2.6777018e+01  -4.6863636e+00  -2.5641455e+01   4.1856727e+02  -2.3636291e+01   3.9885000e+02   7.3974727e+01   4.7203273e+02   5.6446545e+00   7.0496545e+02   1.5517309e+01   3.7555091e+02  -1.8787709e+01
   6.6474636e+02   3.4350291e+01   2.6869000e+02   1.5494935e+02   2.2697273e+01   2.4649673e+01   2.8382000e+02   1.5353491e+01   3.0143182e+02   1.5401818e+01   5.1556364e+02  -9.7623273e+01   2.9436182e+02   4.3792873e+01   8.1631818e+01   3.6298400e+02   4.3897636e+02  -6.6162909e+00   3.1399909e+02  -1.7299273e+00   4.1109091e+02   2.0490909e+01   3.2948182e+02   1.0056000e+01   4.1968545e+02   1.3336073e+01   3.2810818e+02  -7.0204727e+00   4.7835182e+02   1.0955491e+01   4.9502000e+02  -1.3944327e+01   2.3945727e+02   3.5580691e+01   5.4807273e+01   4.0342691e+01   3.2452636e+02   2.7084255e+01   4.4287091e+02  -5.0324000e+00   6.3393000e+02   6.1056509e+01   7.8153000e+02   2.0589418e+01   2.4185273e+02  -1.6781855e+01   6.5043636e+02  -2.2264909e+01  -2.1390000e+01   1.3365745e+01   4.8654818e+02  -2.5515673e+01   1.7215909e+02   2.2691273e+02   3.0043727e+02   2.5633200e+01   1.8822727e+02   2.4459091e+01   4.0055727e+02   3.3064509e+01   3.3702545e+02   1.4801615e+02   9.4292909e+02   8.0949309e+01   3.7961818e+01  -1.3919673e+01   4.1653818e+02   9.3224000e+00   3.6250182e+02   4.7186218e+01   5.8277091e+02   1.7738327e+01   3.9288182e+02   4.4642182e+01   1.7383727e+02  -8.9020618e+01   2.9731909e+02  -8.6437091e+00  -4.7499091e+01   2.5370538e+02   6.2002545e+02   2.4070545e+00   3.0159818e+02  -3.3787855e+01   2.5811091e+02  -2.9017964e+01   1.9349455e+02   1.0995953e+02   3.8913455e+02  -5.7621818e-01   1.5022727e+01  -1.4361818e+01   8.2036364e+00  -2.6672655e+01   3.6011727e+02   1.4970909e-01   3.9585000e+02   3.5214727e+01   4.7892273e+02   2.6643455e+01   7.6607545e+02  -6.7014909e+00   2.9922091e+02  -5.0113091e+00
   6.3374636e+02   1.5720291e+01   2.2435000e+02   1.6838655e+02   3.8917273e+01  -5.6479273e+00   3.0660000e+02   1.9201091e+01   3.5877182e+02   3.8144618e+01   5.4101364e+02  -8.4769273e+01   2.6336182e+02   7.9382873e+01   4.9861818e+01   3.3330560e+02   4.6031636e+02  -2.4323491e+01   3.4088909e+02  -3.1441127e+01   3.8120091e+02   3.6621091e+00   3.5671182e+02   2.4097600e+01   4.1113545e+02   2.9240073e+01   4.7833818e+02   2.0631127e+01   5.0646182e+02   9.1466909e+00   4.4024000e+02  -3.5121927e+01   2.1000727e+02   1.2046691e+01   6.8697273e+01   2.6901491e+01   3.9496636e+02   8.9905455e-01   5.0098091e+02  -1.1901200e+01   6.9960000e+02  -2.3757091e+01   8.4441000e+02   3.0779018e+01   2.5997273e+02   2.4098545e+01   6.2043636e+02  -4.3149091e+00   1.8610000e+01  -7.2742545e+00   6.1887818e+02  -1.8772073e+01   1.7182909e+02   2.1482913e+02   3.7832727e+02   3.4732000e+01   2.0545727e+02   2.0970691e+01   3.5888727e+02   1.5848109e+01   3.3980545e+02   1.1012375e+02   8.6136909e+02   3.3254109e+01   2.3291818e+01  -8.5076073e+01   4.1319818e+02   2.4369600e+01   3.0039182e+02   4.3605018e+01   5.0532091e+02   8.8243273e+00   4.1765182e+02   1.6550582e+01   2.6116727e+02  -9.6337018e+01   3.6887909e+02   2.7414909e+00  -7.9269091e+01   3.4191698e+02   5.6769545e+02  -4.4066545e+01   2.9037818e+02   1.1669745e+01   2.7067091e+02   1.4317236e+01   2.5838455e+02   1.2564833e+02   3.7357455e+02  -1.6441418e+01   1.0242727e+01  -4.0894182e+00   7.5363636e-01   1.4733455e+00   4.1178727e+02  -2.3138909e+00   4.7352000e+02   2.7771127e+01   4.8314273e+02   1.1755855e+01   7.6563545e+02   4.2333709e+01   3.7167091e+02   9.4126909e+00
   6.7441636e+02   3.2346691e+01   2.0447000e+02   1.7730695e+02   2.9477273e+01   2.6327273e+01   3.3293000e+02  -1.5795309e+01   3.1299182e+02   7.4770182e+00   4.8756364e+02  -8.3043273e+01   2.6270182e+02   5.9435673e+01   6.8081818e+01   3.7339800e+02   4.4231636e+02   1.8896509e+01   2.8054909e+02  -2.2503927e+01   3.5798091e+02   1.0079709e+01   3.9037182e+02   3.2184800e+01   4.4835545e+02   1.6712473e+01   5.1077818e+02   1.1255927e+01   4.2613182e+02   2.9130909e+00   4.9458000e+02  -2.9799127e+01   2.1700727e+02   1.9816691e+01   6.0027273e+01   3.8375091e+01   3.3974636e+02   1.3426655e+01   4.2220091e+02   6.2120000e-01   6.4526000e+02   4.1150109e+01   7.9897000e+02   7.7542182e+00   2.7630273e+02  -3.2317855e+01   6.3087636e+02  -4.2601091e+00   3.8300000e+00  -3.1185455e-01   3.3120818e+02  -1.9758473e+01   1.5015909e+02   2.2989273e+02   3.9065727e+02  -2.5584400e+01   2.1356727e+02   9.8189091e-01   3.8399727e+02   3.1609309e+01   3.0336545e+02   1.0859895e+02   8.5636909e+02   4.9544109e+01   4.0741818e+01  -7.7692073e+01   3.7719818e+02  -5.7504000e+00   3.3472182e+02   3.9188618e+01   5.1399091e+02   3.9690727e+01   3.9688182e+02   1.5212182e+01   2.7527727e+02  -1.2757582e+02   3.6020909e+02   3.9435091e+01  -5.8499091e+01   3.0614538e+02   4.3158545e+02   1.2592255e+01   2.6725818e+02  -9.1506545e+00   2.4611091e+02  -2.8607964e+01   2.2571455e+02   6.1711927e+01   4.2735455e+02  -2.6853818e+01  -3.0872727e+00  -7.2530182e+00   2.6983636e+01  -5.2950545e+00   3.4767727e+02  -3.7450909e+00   4.2218000e+02   4.2218327e+01   4.4947273e+02  -1.0660545e+01   7.2285545e+02   4.6461091e+00   3.4844091e+02  -8.3890909e-01
   6.6663636e+02   3.4859091e+01   2.0947000e+02   1.8435695e+02   2.8807273e+01  -1.6399127e+01   4.0115000e+02   4.5967091e+01   4.0921182e+02   2.6779418e+01   4.9268364e+02  -8.3902873e+01   2.3559182e+02   6.4274473e+01   1.3552182e+02   4.0956280e+02   4.1820636e+02   3.1553091e+00   3.7788909e+02  -3.3841127e+01   3.9487091e+02   1.0568509e+01   3.4993182e+02   4.8600000e+00   3.1035545e+02   3.6632473e+01   5.3233818e+02  -3.9088727e+00   4.7469182e+02   2.4028291e+01   4.9991000e+02  -5.0055273e+00   2.2989727e+02   1.5490909e-02   5.9137273e+01   3.2326291e+01   3.3618636e+02   2.6821455e+01   4.3309091e+02   8.7500000e+00   6.3926000e+02   2.7740109e+01   7.5486000e+02   5.0833018e+01   4.5052273e+02   2.5854545e+01   6.6776636e+02   1.8238691e+01   1.8050000e+01  -2.3789455e+01   6.7909818e+02   1.6850327e+01   2.1693909e+02   2.5755033e+02   3.4732727e+02   2.1432000e+01   2.2989727e+02  -3.5094509e+01   3.4510727e+02   5.1705091e+00   3.2225545e+02   1.3819775e+02   8.0559909e+02   3.0045709e+01   3.4851818e+01  -5.9000873e+01   3.9175818e+02   4.3634800e+01   3.9161182e+02   2.8087418e+01   4.7710091e+02   4.0301927e+01   4.1021182e+02   2.2585782e+01   3.1750727e+02  -1.0117422e+02   4.5787909e+02   7.0614909e+00  -5.3159091e+01   3.3704818e+02   6.2991545e+02   4.0658545e+00   3.2503818e+02   9.1169455e+00   2.7278091e+02  -1.2631564e+01   2.8593455e+02   7.6784327e+01   4.2779455e+02   1.0440982e+01   5.4242727e+01  -1.4169418e+01   2.1643636e+01  -6.0747855e+01   4.4423727e+02  -2.0249891e+01   4.0829000e+02   5.5769527e+01   3.8092273e+02  -2.1956545e+01   8.1841545e+02  -2.5438691e+01   2.4922091e+02   2.3186909e+00
   6.9930636e+02   3.7025491e+01   2.0135000e+02   1.7466655e+02   3.1027273e+01   2.8093273e+01   6.9404000e+02   2.2535891e+01   4.6154182e+02   2.9230182e+00   4.1912364e+02  -8.5128073e+01   2.9747182e+02   4.3544073e+01   9.3861818e+01   3.6956560e+02   4.2897636e+02  -1.8816291e+01   2.6466909e+02  -1.4123527e+01   2.7964091e+02   1.2456909e+01   2.9926182e+02   3.1803600e+01   3.5813545e+02   1.9300727e+00   4.0644818e+02   3.8832327e+01   4.4891182e+02   3.3970691e+01   3.9213000e+02  -2.0713127e+01   1.9434727e+02  -1.0030509e+01   3.8027273e+01  -1.6864909e+01   2.7985636e+02   2.9217855e+01   4.3809091e+02   1.3000000e-01   5.6548000e+02   5.9725091e+00   7.1808000e+02  -3.7745818e+00   4.4119273e+02   1.8050945e+01   7.9121636e+02   6.2526909e+00   1.8830000e+01  -2.1181855e+01   6.0765818e+02  -6.4344727e+00   1.3349909e+02   1.5533553e+02   3.0443727e+02  -2.5466800e+01   2.0967727e+02  -1.0706909e+01   3.3533727e+02   3.6392109e+01   3.4447545e+02   1.5187015e+02   8.7370909e+02   8.0469091e+00   2.4181818e+01  -7.9927273e+01   3.5275818e+02   4.0948000e+00   3.6395182e+02   3.6630218e+01   4.9021091e+02   2.7363127e+01   3.9343182e+02   7.9281818e+00   2.3994727e+02  -7.8859418e+01   4.8231909e+02   5.5776291e+01  -3.6269091e+01   3.8580698e+02   5.7036545e+02  -1.0601455e+00   3.5259818e+02   1.4252145e+01   3.5744091e+02  -1.7624364e+01   2.1471455e+02   7.4811927e+01   5.4602455e+02   7.9825818e+00   4.1242727e+01   1.1320582e+01   1.5423636e+01  -3.3140255e+01   4.6345727e+02  -4.4474909e+00   3.7874000e+02   2.0002353e+02   3.9892273e+02  -3.9956545e+01   6.5407545e+02   1.6588509e+01   2.8233091e+02  -4.1550109e+01
   5.9030636e+02   3.6745491e+01   2.0358000e+02   1.2471815e+02   3.1917273e+01   2.3582073e+01   3.9260000e+02  -3.3489091e+00   3.9054182e+02   2.2273018e+01   4.7001364e+02  -3.0199273e+01   3.2214182e+02   4.3240473e+01   6.9861818e+01   4.3203560e+02   4.6653636e+02  -7.8210909e+00   2.9143909e+02  -2.7925127e+01   2.8053091e+02   2.5495709e+01   4.1593182e+02   2.5810000e+01   4.5368545e+02  -1.3163927e+01   4.7421818e+02   3.0520727e+01   4.5235182e+02   2.7255491e+01   3.9335000e+02  -2.1920727e+01   2.5200727e+02   1.4136691e+01   5.0807273e+01   1.6552691e+01   3.5963636e+02  -1.8345455e+00   4.0231091e+02   3.6322400e+01   5.8926000e+02   4.4630109e+01   7.6786000e+02   8.4630182e+00   3.9785273e+02   2.0408145e+01   6.4610636e+02   3.6741491e+01   1.1380000e+01   8.8541455e+00   6.7243818e+02  -1.1276873e+01   1.5649909e+02   1.2949553e+02   3.7665727e+02   3.6085600e+01   2.0778727e+02   4.4429091e-01   4.0866727e+02   3.2525709e+01   3.5480545e+02   1.3981375e+02   8.4792909e+02   3.6329309e+01   3.7181818e+01  -4.9187273e+01   4.2042818e+02   1.9571200e+01   4.3317182e+02   4.1202618e+01   5.9577091e+02  -2.8516727e+00   3.3199182e+02   3.2953382e+01   1.8194727e+02  -8.8779418e+01   4.0809909e+02  -2.9286109e+01  -3.5609091e+01   3.6753418e+02   5.7814545e+02  -7.0225455e+00   3.2281818e+02   1.5964545e+01   3.3767091e+02  -5.7127636e+00   2.7838455e+02   7.6498327e+01   5.7813455e+02  -6.3662182e+00   7.0227273e+00   4.9818182e-01   3.2313636e+01  -1.1831455e+01   4.0823727e+02  -2.2139891e+01   3.8996000e+02   1.7612593e+02   3.0725273e+02   2.4870545e+00   7.8974545e+02  -3.5950909e+00   2.6633091e+02  -1.3380109e+01
   4.9585636e+02   1.6751491e+01   1.8058000e+02   1.7599815e+02   3.0137273e+01   1.1054473e+01   3.2071000e+02   2.0182291e+01   4.9554182e+02  -5.7698182e-01   4.8479364e+02  -8.0821673e+01   2.7892182e+02   6.9588073e+01   6.3521818e+01   4.0343280e+02   4.1320636e+02   5.2445309e+01   2.6854909e+02   1.9060727e+00   2.9531091e+02   1.8203309e+01   3.7182182e+02   1.4668800e+01   3.3335545e+02  -1.5375273e+00   3.8633818e+02  -3.0338873e+01   3.8291182e+02   1.6810691e+01   4.0869000e+02  -2.4367927e+01   2.0089727e+02   1.9885491e+01   2.6477273e+01   1.7389091e+01   3.0607636e+02  -4.2097455e+00   4.6431091e+02   4.7912400e+01   6.0393000e+02   4.3226509e+01   7.9386000e+02   6.3830182e+00   4.0319273e+02  -1.6469055e+01   6.6776636e+02   5.2386909e+00  -1.4620000e+01  -2.0065855e+01   5.5865818e+02   9.8255273e+00   1.8715909e+02   1.3949273e+02   3.7765727e+02   4.3565600e+01   2.4222727e+02   2.2919091e+01   3.5921727e+02   2.5821709e+01   3.2125545e+02   1.1816775e+02   7.6936909e+02   3.5284109e+01   2.1291818e+01  -2.7366073e+01   4.0108818e+02   3.7784000e+00   4.0117182e+02  -2.0173818e+00   5.6532091e+02   1.4584327e+01   3.9343182e+02   1.2488182e+01   2.9027727e+02  -9.1335818e+01   4.3887909e+02   3.3581491e+01  -4.5719091e+01   3.7934298e+02   5.5058545e+02   7.7422545e+00   2.8459818e+02   4.6352145e+01   3.2478091e+02  -3.5011564e+01   2.2827455e+02   6.4727127e+01   5.2057455e+02  -5.0914182e+00   1.5462727e+01  -3.0177018e+01   2.0093636e+01  -1.9638545e+00   3.6234727e+02   3.0861309e+01   3.4240000e+02   1.8893073e+02   3.0003273e+02  -6.8253455e+00   8.3796545e+02   9.9973091e+00   3.4878091e+02   2.5913891e+01
   7.3363636e+02   3.5839091e+01   2.0202000e+02   1.9850295e+02   3.0697273e+01   3.0559673e+01   3.5860000e+02   2.1591091e+01   4.6421182e+02   1.8194182e+00   4.8145364e+02  -1.0655447e+02   2.6192182e+02   4.9168073e+01   8.1861818e+01   3.5852560e+02   4.4842636e+02   3.7377091e+00   3.6243909e+02   5.5048727e+00   3.3042091e+02  -1.4935491e+01   3.1159182e+02   3.8047200e+01   3.5502545e+02   2.5618873e+01   3.8599818e+02   9.1283273e+00   5.1602182e+02   1.6721891e+01   4.2691000e+02  -2.1275527e+01   2.1423727e+02   5.9829091e-01   3.5477273e+01  -1.2660909e+01   3.0174636e+02  -2.5753345e+01   4.2409091e+02   2.2580000e+01   5.3760000e+02   1.8729091e+00   8.1608000e+02   1.7715418e+01   5.0385273e+02  -4.8518545e+00   7.1876636e+02   1.5048691e+01   1.6100000e+00  -4.6694255e+01   5.3876818e+02  -2.5813273e+01   1.5571909e+02   9.4007927e+01   2.8420727e+02   3.1371600e+01   2.1967727e+02   3.7603091e+01   4.1944727e+02   4.2773309e+01   3.6136545e+02   1.1684895e+02   4.2647909e+02   3.1715309e+01   5.1071818e+01  -6.8748473e+01   4.1375818e+02   1.8994800e+01   3.1472182e+02   4.5678618e+01   5.5866091e+02   3.3712727e-01   4.6854182e+02   2.2139382e+01   2.0227727e+02  -9.2075818e+01   4.3187909e+02   9.3714909e+00   4.6209091e+00   3.9831578e+02   5.7891545e+02   1.6145855e+01   3.2870818e+02  -1.0666545e+00   3.3656091e+02  -1.2843964e+01   2.3360455e+02   7.8410727e+01   3.9413455e+02   1.8243782e+01   2.6352727e+01   1.1717818e+00   1.8873636e+01  -2.3086255e+01   4.0223727e+02  -2.3999891e+01   3.2352000e+02   1.6077113e+02   4.8781273e+02  -5.0774545e-01   7.2019545e+02  -3.1090909e-02   3.6478091e+02   1.2413891e+01
   4.8407636e+02  -1.4306109e+01   2.0113000e+02   1.3068415e+02   3.3672727e+00   1.9086073e+01   3.0915000e+02  -9.0029091e+00   4.3265182e+02   2.9684218e+01   4.6923364e+02  -7.8916873e+01   2.7325182e+02   5.4931673e+01   7.7411818e+01   4.1521160e+02   4.2886636e+02   5.8082509e+01   4.0366909e+02  -2.1023527e+01   3.3042091e+02   3.2834509e+01   2.8704182e+02   2.1671200e+01   4.0313545e+02   3.2770073e+01   4.2299818e+02   3.3388327e+01   4.5280182e+02   2.7659491e+01   3.9380000e+02  -1.7516727e+01   2.6056727e+02  -1.6681091e+00   4.8367273e+01   2.7417891e+01   2.7430636e+02   1.0771855e+01   4.4398091e+02   2.7208800e+01   6.3415000e+02   1.4038909e+01   7.0753000e+02  -1.1930582e+01   4.5641273e+02   3.9433455e+00   5.5554636e+02  -1.6893709e+01  -8.9500000e+00  -1.3739455e+01   5.2154818e+02   3.0014327e+01   1.7115909e+02   1.2366273e+02   3.2932727e+02   2.2212000e+01   2.1534727e+02   9.5094909e+00   3.5744727e+02   3.9403309e+01   2.7580545e+02   1.0769375e+02   4.2892909e+02   4.8739309e+01   3.2181818e+01  -3.8567273e+01   3.6331818e+02   2.2360000e+01   3.2539182e+02   4.0275018e+01   5.3321091e+02   4.1531273e+00   3.8343182e+02   1.3288182e+01   2.3261727e+02  -9.1613018e+01   4.7909909e+02   7.9033891e+01  -4.1719091e+01   3.6336298e+02   5.6314545e+02   1.0517455e+01   3.7303818e+02  -1.5030545e+00   3.4400091e+02  -2.4439164e+01   2.1193455e+02   1.0659433e+02   4.8479455e+02  -1.6669018e+01  -1.3427273e+01  -6.6458182e+00   8.5336364e+00   1.6410945e+01   4.1767727e+02  -6.1250909e+00   3.7018000e+02   1.8837833e+02   4.1969273e+02   1.2831855e+01   6.8685545e+02  -8.6938909e+00   3.7200091e+02   2.0946291e+01
   6.2741636e+02   3.7336691e+01   2.0402000e+02   2.0956295e+02   1.0807273e+01   1.5930873e+01   3.0204000e+02  -9.7641091e+00   3.8688182e+02   2.4565818e+01   4.5579364e+02  -8.4841673e+01   2.7570182e+02   5.2955673e+01   7.7411818e+01   2.7943160e+02   4.0086636e+02   8.6625091e+00   3.8754909e+02  -9.9539273e+00   2.8909091e+02   5.3709091e+00   2.8659182e+02   1.4267200e+01   3.3968545e+02   8.5160727e+00   3.4988818e+02   3.0797127e+01   4.5713182e+02   1.3543091e+01   4.5058000e+02  -2.7829127e+01   2.5545727e+02   5.1906909e+00   8.2807273e+01   5.3882691e+01   2.7485636e+02   3.7057855e+01   4.4765091e+02   4.8805200e+01   6.0248000e+02  -1.1207491e+01   7.2464000e+02   2.7700618e+01   4.8441273e+02   2.4253345e+01   6.0476636e+02   7.6086909e+00   4.7200000e+00  -1.8723055e+01   6.3476818e+02   8.1767273e+00   1.9193909e+02   2.1655033e+02   3.4965727e+02   3.2585600e+01   2.1511727e+02   1.7087891e+01   3.6888727e+02   2.6158109e+01   3.3869545e+02   1.6144255e+02   4.7170909e+02   1.4096909e+01   2.7961818e+01  -5.0339673e+01   3.9719818e+02  -1.4680400e+01   4.0450182e+02   2.7162182e+00   5.5832091e+02  -1.0745673e+01   5.2599182e+02   3.2993382e+01   2.5972727e+02  -8.8331818e+01   4.9487909e+02   2.9221491e+01  -4.5499091e+01   4.1366538e+02   5.5091545e+02   4.8155855e+01   3.7203818e+02   9.0269455e+00   3.5178091e+02  -2.8281564e+01   2.4438455e+02   1.9983273e+00   3.9990455e+02   9.8921818e+00   9.0227273e+00  -1.2441818e+01   3.3533636e+01  -1.9039055e+01   4.6056727e+02  -2.8326291e+01   3.5785000e+02   2.1002473e+02   4.0503273e+02   2.7004655e+01   7.9652545e+02   1.7312509e+01   3.8889091e+02   1.8705091e+01
   5.6963636e+02   4.5509091e+01   1.8035000e+02   1.8634655e+02   2.9367273e+01   8.1160727e+00   3.2260000e+02   3.6031091e+01   4.1065182e+02  -8.4457818e+00   5.2679364e+02  -7.4016727e+00   2.5936182e+02   5.3042873e+01   6.3521818e+01   4.0210280e+02   4.3475636e+02  -5.8286909e+00   2.8099909e+02   1.9350073e+01   2.8142091e+02   1.7204509e+01   2.6182182e+02   6.4688000e+00   2.8046545e+02  -3.2976327e+01   3.8544818e+02   1.2392327e+01   4.9557182e+02  -4.2312109e+01   4.2780000e+02  -1.7236727e+01   2.3767727e+02   1.2163091e+01   6.1477273e+01   3.8369091e+01   2.8985636e+02  -5.4721455e+00   4.2253091e+02   1.7254800e+01   6.4515000e+02   3.0378909e+01   6.8230000e+02   5.1087818e+01   4.8163273e+02  -8.5425455e-01   7.6176636e+02  -6.8413091e+00   1.0500000e+00  -1.3429455e+01   5.0409818e+02   8.5203273e+00   1.6771909e+02   1.9759793e+02   3.1820727e+02  -1.7238400e+01   1.9845727e+02   3.9530691e+01   3.5621727e+02   2.5281709e+01   2.8325545e+02   1.5320775e+02   6.3970909e+02   4.8876909e+01   9.6218182e+00  -6.5872473e+01   4.4808818e+02   7.4684000e+00   3.1706182e+02   2.3814182e+00   5.0688091e+02   1.8809527e+01   4.8065182e+02   3.2620582e+01   1.4683727e+02  -6.9860618e+01   4.4509909e+02   3.1973891e+01  -7.6090909e+00   4.0474418e+02   6.2002545e+02   2.9670545e+00   3.7325818e+02  -2.1806545e+00   3.7833091e+02  -4.5635564e+01   2.8271455e+02   5.0419273e+00   3.3574545e+01   2.1985818e+00   2.7462727e+01   2.8629818e+00   2.3643636e+01   1.3972145e+01   3.7900727e+02  -5.9214909e+00   3.2818000e+02   1.8828833e+02   4.9225273e+02  -4.4229455e+00   7.4396545e+02   3.9067309e+01   3.5033091e+02  -1.9100109e+01
   5.7918636e+02   6.2085091e+01   2.2913000e+02   1.6289415e+02   9.9172727e+00   4.1452073e+01   2.5182000e+02  -1.2416509e+01   3.8088182e+02   1.4858182e+00   5.1456364e+02  -7.0203273e+01   2.8525182e+02   6.3521673e+01   7.1631818e+01   4.3311400e+02   4.3242636e+02   3.3687709e+01   3.7532909e+02  -1.0976327e+01   3.2687091e+02   4.1678509e+01   3.7071182e+02  -8.0240000e-01   3.0402545e+02   2.6588873e+01   4.9566818e+02   8.6947273e+00   4.7991182e+02   1.7830691e+01   4.4880000e+02   8.6432727e+00   2.3789727e+02  -2.2945091e+00   5.6247273e+01   4.0447491e+01   2.9085636e+02   3.7667855e+01   4.2165091e+02   3.6885200e+01   6.2204000e+02   3.6007709e+01   6.1241000e+02   2.8679018e+01   4.8230273e+02   1.0312145e+01   5.5232636e+02   1.6693891e+01   1.4050000e+01  -8.5794545e+00   3.7332818e+02   2.1311927e+01   1.6637909e+02   2.2037513e+02   3.4165727e+02   1.5335600e+01   1.5300727e+02  -9.4330909e-01   3.5155727e+02   3.3094509e+01   2.8447545e+02   1.4544015e+02   8.3025909e+02   4.8742909e+01   4.1401818e+01  -6.7854873e+01   4.2742818e+02   9.1212000e+00   3.5328182e+02   2.9703818e+01   6.1432091e+02   2.5434327e+01   4.3354182e+02  -2.5006182e+00   2.0350727e+02  -1.2528422e+02   4.5787909e+02   4.2841491e+01  -6.5379091e+01   3.7525578e+02   6.1814545e+02   4.1557455e+01   3.8481818e+02   1.1004545e+01   3.5067091e+02  -1.3192764e+01   2.8860455e+02   1.0230727e+01   1.3574545e+01  -1.4861418e+01   4.0792727e+01  -1.7643418e+01  -2.2463636e+00   1.5163345e+01   4.1367727e+02   1.7084909e+01   3.4918000e+02   2.0527833e+02   3.5614273e+02   1.0025855e+01   5.9119545e+02   2.5398909e+01   5.0922091e+02   9.2986909e+00
   6.0496636e+02   3.6572691e+01   2.0513000e+02   1.7259415e+02   1.4697273e+01  -1.1930327e+01   2.4737000e+02   5.1489491e+01   3.7899182e+02  -1.3252982e+01   4.3145364e+02  -4.7894473e+01   2.8759182e+02   6.9444473e+01   7.9411818e+01   3.1327160e+02   4.6153636e+02   1.8028909e+01   2.9121909e+02  -1.2247527e+01   4.2253091e+02   2.5805709e+01   2.6637182e+02   1.2544800e+01   3.1913545e+02  -1.5179927e+01   2.9533818e+02  -4.3988727e+00   4.5524182e+02   8.4642909e+00   4.7080000e+02  -3.4896727e+01   2.1411727e+02   1.6078909e+00   7.2247273e+01   2.2774909e+00   3.2441636e+02  -1.2566945e+01   4.8942091e+02   2.2463600e+01   6.1560000e+02   9.1829091e+00   7.0164000e+02   2.7760618e+01   4.9074273e+02  -2.7913055e+01   6.6043636e+02   7.1509091e-01  -1.3170000e+01  -1.8951855e+01   4.1609818e+02   1.5230327e+01   1.3937909e+02   2.2620513e+02   2.7832727e+02   2.9182000e+01   2.1467727e+02  -1.4369091e+00   3.6933727e+02   2.3782109e+01   2.4802545e+02   2.0313615e+02   7.5692909e+02   6.1939309e+01   4.8181818e+01  -6.9847273e+01   3.8486818e+02   2.5260000e+00   4.2439182e+02   3.4465018e+01   4.6599091e+02   2.1640727e+01   3.7599182e+02   2.8883382e+01   1.8239727e+02  -1.0481542e+02   4.9276909e+02   6.1602909e+00  -4.4609091e+01   3.6359418e+02   5.9236545e+02  -3.3820145e+01   3.4470818e+02  -5.4566545e+00   2.9356091e+02   1.4036036e+01   2.5038455e+02  -1.1041673e+01   2.8354545e+01  -1.0823818e+01   1.8132727e+01  -3.9170618e+01   4.5753636e+01   8.3233455e+00   4.1889727e+02   8.7773091e+00   3.6974000e+02   1.8907353e+02   4.6725273e+02  -1.0862945e+01   8.1041545e+02   2.0641309e+01   7.0500091e+02  -4.6937091e+00
   6.8007636e+02   3.7453891e+01   2.5258000e+02   1.8479815e+02   5.8072727e+00   1.0780873e+01   2.2437000e+02   1.0329491e+01   3.7643182e+02   2.4181818e+01   5.2423364e+02  -6.6756873e+01   2.8492182e+02   5.0768073e+01   6.5741818e+01   4.2703520e+02   4.7520636e+02   8.2530909e-01   2.7710909e+02   6.1012727e+00   3.1542091e+02   3.6924509e+01   3.1793182e+02   4.1090000e+01   3.6724545e+02  -1.6468727e+01   3.5321818e+02   1.2310727e+01   4.5235182e+02   2.7475491e+01   4.5658000e+02  -1.2309127e+01   2.2856727e+02  -6.9881091e+00   9.1137273e+01  -4.5637091e+00   3.2063636e+02  -5.3745455e+00   4.7665091e+02   1.8815200e+01   6.3082000e+02   2.2075309e+01   7.9175000e+02   1.6441818e+01   4.2197273e+02  -3.6314545e+00   6.6276636e+02   4.2986909e+00   1.0050000e+01  -3.0039455e+01   4.3043818e+02  -1.1026873e+01   2.2382909e+02   2.7666913e+02   2.9932727e+02   2.4052000e+01   1.5245727e+02  -5.3493091e+00   3.7555727e+02   4.5954509e+01   2.7091545e+02   1.5197495e+02   7.4092909e+02   2.2439309e+01   3.8961818e+01  -7.2109673e+01   4.0175818e+02   1.2174800e+01   4.4106182e+02   2.9461418e+01   4.8943091e+02   3.1875527e+01   4.1577182e+02   1.7250982e+01   2.2661727e+02  -1.0746302e+02   4.8765909e+02  -8.7609091e+00  -3.8609091e+01   3.8855418e+02   7.4380545e+02  -2.0935345e+01   3.6981818e+02  -3.9054545e+00   3.1589091e+02  -2.9300364e+01   2.2671455e+02  -3.6980727e+00   2.5794545e+01   1.1609818e+00   2.0572727e+01  -1.8475818e+01   3.7093636e+01   2.4236145e+01   4.2634727e+02  -2.3038691e+01   3.7152000e+02   1.9427113e+02   4.4514273e+02   3.2235855e+01   7.2485545e+02   1.7156109e+01   7.3155091e+02   5.1229091e-01
   4.9074636e+02   2.3380291e+01   1.9847000e+02   2.0000695e+02  -5.5227273e+00   6.2372727e+00   2.3360000e+02  -7.0689091e+00   4.0999182e+02   1.3157018e+01   4.6879364e+02  -6.2541673e+01   3.1070182e+02   4.9595673e+01   2.8521818e+01   4.1490280e+02   4.4097636e+02  -2.1062909e+00   2.7932909e+02  -1.9563273e+00   3.3598091e+02   4.2839709e+01   3.3715182e+02   2.3662400e+01   3.4590545e+02  -6.8715273e+00   4.2033818e+02   1.8271127e+01   4.4702182e+02   1.0461891e+01   3.9047000e+02  -2.3360327e+01   2.0578727e+02  -1.0557091e+00   6.7367273e+01   2.7007891e+01   2.7463636e+02  -2.7364545e+01   4.3209091e+02   4.5050000e+01   5.8771000e+02   6.1941091e+00   8.1364000e+02   1.2580618e+01   4.0763273e+02   9.2857455e+00   6.2643636e+02   2.7095091e+01   1.2050000e+01  -4.1969455e+01   4.0432818e+02   2.7171927e+01   2.1837909e+02   2.4154513e+02   3.1009727e+02   5.0640400e+01   2.2278727e+02   2.1914291e+01   4.0110727e+02   1.5690509e+01   2.9669545e+02   1.2013255e+02   7.5836909e+02   2.8164109e+01   2.9291818e+01  -5.4116073e+01   4.0175818e+02   1.9284800e+01   4.0984182e+02   2.1289018e+01   4.3977091e+02   4.1398327e+01   4.9210182e+02   3.1364582e+01   2.1850727e+02  -1.0314422e+02   4.5731909e+02   8.3362909e+00  -4.9499091e+01   3.7664538e+02   5.8658545e+02   6.9722545e+00   3.7237818e+02  -7.5602545e+00   2.8978091e+02   1.2284364e+00   2.2693455e+02   1.9284327e+01   3.1464545e+01   6.7073818e+00   3.9242727e+01  -1.5299418e+01   1.0313636e+01   9.3785455e+00   4.4123727e+02  -1.8009891e+01   3.2796000e+02   2.0952593e+02   3.8292273e+02   3.7993455e+01   6.7819545e+02   3.7218909e+01   7.7722091e+02  -7.1413091e+00
   6.4474636e+02  -2.7197091e+00   2.3513000e+02   1.9541415e+02   6.1372727e+00  -6.3555273e+00   2.0893000e+02   9.4546909e+00   3.8121182e+02   8.0194182e+00   4.8623364e+02  -6.9716873e+01   2.4703182e+02   5.8689273e+01   4.8631818e+01   3.9084400e+02   5.0797636e+02   2.9973709e+01   3.6510909e+02  -1.8378727e+01   3.0220091e+02   4.1652109e+01   4.1959182e+02   9.1772000e+00   3.4413545e+02   3.3800727e+00   4.8677818e+02   3.4175927e+01   3.5691182e+02   4.0670691e+01   4.3147000e+02   1.0296727e+00   2.2867727e+02  -1.1690909e-01   3.8247273e+01   3.0997491e+01   2.9963636e+02   1.5965455e+01   5.0376091e+02   8.8764000e+00   6.1682000e+02   1.1975309e+01   8.5786000e+02   1.4923018e+01   4.1497273e+02   3.8085455e+00   5.5021636e+02  -1.7137309e+01   2.1830000e+01  -1.2311855e+01   6.4076818e+02  -7.1932727e+00   2.0649909e+02   3.6560553e+02   3.2198727e+02   1.9129200e+01   1.8778727e+02   1.6494291e+01   4.1166727e+02   5.7955709e+01   2.2847545e+02   1.5248015e+02   7.7392909e+02   4.4359309e+01   4.6621818e+01  -5.9272473e+01   3.9708818e+02   1.1878400e+01   4.6372182e+02   7.2758618e+01   5.2299091e+02   4.3080727e+01   4.1077182e+02   3.0210982e+01   2.1716727e+02  -1.0792702e+02   5.4442909e+02   4.0917491e+01  -4.2159091e+01   3.6750818e+02   5.0814545e+02  -1.1972545e+01   2.9003818e+02  -5.4130545e+00   3.0767091e+02   3.7972364e+00   2.5293455e+02   2.6204327e+01   1.0464545e+01   4.9738182e-01   1.2352727e+01  -7.9282182e+00   2.0983636e+01   2.3304945e+01   3.8945727e+02   2.0225091e+00   3.1052000e+02   2.2792113e+02   3.3192273e+02   1.8853455e+01   6.1663545e+02  -7.9662909e+00   7.5600091e+02   4.1162909e+00
   7.4530636e+02   4.6235491e+01   1.9369000e+02   1.5194935e+02   3.9172727e+00   2.0822073e+01   2.3582000e+02  -2.1365091e+00   3.6265182e+02   4.2842182e+00   5.4568364e+02  -8.3032873e+01   2.7792182e+02   7.4998073e+01   2.5631818e+01   4.6191400e+02   4.4775636e+02  -2.6318691e+01   3.6943909e+02  -3.7395127e+01   3.1642091e+02   2.3734509e+01   3.3104182e+02   9.3120000e-01   3.7279545e+02   9.7572727e+00   3.2433818e+02  -2.3718873e+01   4.1813182e+02   7.6630909e+00   4.3391000e+02  -2.2495527e+01   2.1445727e+02   3.9580691e+01   3.0697273e+01  -1.7168509e+01   2.8063636e+02   1.4155455e+01   4.9265091e+02   2.2052000e+00   5.9948000e+02  -7.3074909e+00   7.4941000e+02   3.3599018e+01   4.9085273e+02  -2.1701855e+01   6.8710636e+02  -3.0885091e+00   2.1160000e+01   2.5217455e+00   6.0665818e+02   2.2645527e+01   1.7237909e+02   2.8456513e+02   3.0643727e+02   2.3933200e+01   1.4911727e+02   1.1697891e+01   3.9310727e+02   4.9220509e+01   2.6836545e+02   1.4661895e+02   7.6881909e+02   4.5438109e+01   2.7291818e+01  -6.6286073e+01   3.9297818e+02   2.7672000e+00   4.5550182e+02   3.9416218e+01   4.9655091e+02  -5.6940727e+00   3.9788182e+02   3.6242182e+01   2.0139727e+02  -1.1533542e+02   5.1009909e+02  -1.5561091e+00  -3.2379091e+01   3.2827578e+02   5.8780545e+02  -4.3453455e+00   2.8281818e+02  -1.8165455e+01   2.8656091e+02  -6.7339636e+00   2.1093455e+02   5.5643273e+00   3.1794545e+01   1.4460982e+01   2.7352727e+01  -5.3482182e+00   1.7093636e+01   3.4726145e+01   3.8845727e+02   1.9102509e+01   3.6452000e+02   2.2394113e+02   3.0925273e+02   4.2997055e+01   6.0674545e+02   1.5494909e+01   6.6022091e+02  -9.4413091e+00
   9.1918636e+02   4.3765091e+01   1.9347000e+02   1.8763695e+02   8.0272727e+00   3.0153273e+01   2.4771000e+02   3.4462291e+01   3.6965182e+02   4.9442182e+00   4.7368364e+02  -9.5602873e+01   2.5325182e+02   3.5971673e+01   6.1861818e+01   4.3967560e+02   4.5375636e+02   3.3541309e+01   4.4843909e+02  -1.9485127e+01   2.9209091e+02  -1.9539091e+01   3.0937182e+02  -9.2252000e+00   3.1902545e+02  -1.9171127e+01   4.2599818e+02   2.4038327e+01   4.2057182e+02   1.6357891e+01   3.9202000e+02  -3.1814327e+01   2.0356727e+02  -6.9881091e+00   4.2807273e+01   2.8522691e+01   2.3674636e+02   1.1996655e+01   4.6453091e+02   4.8948000e+00   6.1904000e+02   5.8687709e+01   8.6119000e+02   1.7656618e+01   5.0730273e+02  -6.3478545e+00   6.7976636e+02   1.6608691e+01   7.0500000e+00  -3.5694545e+00   4.1632818e+02  -4.3480727e+00   2.2326909e+02   3.3915393e+02   3.2932727e+02   2.1432000e+01   1.9745727e+02   1.0160691e+01   3.8933727e+02   3.4121091e+00   2.1047545e+02   1.5759015e+02   7.2292909e+02   1.6999309e+01   4.4291818e+01  -6.5646073e+01   4.3008818e+02   2.8128400e+01   3.8561182e+02   3.0567418e+01   5.3399091e+02   2.6640727e+01   4.5665182e+02   4.2650582e+01   2.0561727e+02  -7.8893018e+01   4.9220909e+02  -1.5904909e+01  -6.2499091e+01   2.8057538e+02   5.0214545e+02   1.7177455e+01   2.5781818e+02  -7.2854545e+00   3.1411091e+02  -1.1579636e+00   2.4105455e+02  -1.8075273e+01   4.3024545e+01  -1.3437418e+01   1.5022727e+01  -1.6031818e+01   4.5753636e+01   1.5763345e+01   3.7656727e+02   1.6163709e+01   3.3685000e+02   2.2426473e+02   3.5258273e+02   1.5420655e+01   5.6730545e+02   2.9801091e+00   7.4367091e+02   5.7626909e+00
   6.1630636e+02   3.6775491e+01   1.9191000e+02   1.9909175e+02   4.7727273e-01  -2.0572727e+01   2.4748000e+02   2.0260691e+01   3.6443182e+02   2.7911818e+01   4.3379364e+02  -6.9631673e+01   3.0614182e+02   5.5850473e+01   8.2861818e+01   3.6933560e+02   4.5220636e+02   1.7995309e+01   4.3966909e+02  -2.9013527e+01   2.7064091e+02  -1.3493091e+01   3.9082182e+02   4.4788000e+00   3.8913545e+02   2.0560073e+01   3.8244818e+02   2.1752327e+01   4.2591182e+02   4.3700691e+01   3.7947000e+02   7.9672727e-02   2.4500727e+02   4.2466909e+00   5.6587273e+01   2.0650291e+01   2.5130636e+02  -4.2781455e+00   4.7087091e+02   2.5727600e+01   6.0871000e+02   1.5141091e+00   6.7608000e+02   1.6465418e+01   4.1197273e+02   3.5278545e+01   6.1665636e+02  -3.1225091e+00   1.2940000e+01   1.9399345e+01   6.0376818e+02   7.4367273e+00   1.9449909e+02   2.8234553e+02   2.6820727e+02   1.2116000e+00   2.3656727e+02   7.0318909e+00   4.2399727e+02   3.6859309e+01   2.1602545e+02   1.5714615e+02   7.8114909e+02   5.0111709e+01   4.3511818e+01  -6.2023673e+01   4.0742818e+02   9.0512000e+00   4.5528182e+02   4.4543818e+01   5.1843091e+02   1.1885527e+01   4.2332182e+02   1.2866982e+01   1.9661727e+02  -1.2117302e+02   5.3465909e+02   6.4790909e+00  -7.5719091e+01   2.7308298e+02   4.7680545e+02   3.0846545e+00   2.1848818e+02  -1.6019055e+01   2.3878091e+02  -7.1315636e+00   2.4927455e+02  -1.1842873e+01   2.3794545e+01  -2.4899018e+01   1.7927273e+00  -1.4083418e+01   2.9423636e+01  -1.4040255e+01   4.0611727e+02  -4.2002909e+00   3.7418000e+02   2.0027833e+02   3.0258273e+02  -2.0359345e+01   5.6230545e+02  -1.7298909e+00   7.5422091e+02   8.2586909e+00
   6.9674636e+02   5.4450291e+01   1.4391000e+02   1.8360175e+02   1.4367273e+01  -2.6839273e+00   3.3626000e+02   3.4718291e+01   4.0821182e+02  -1.7250582e+01   4.8868364e+02  -4.7802873e+01   2.7047182e+02   4.6704073e+01   5.5861818e+01   4.2415560e+02   3.8297636e+02   8.7537091e+00   3.8399909e+02   1.0550073e+01   2.6364091e+02   2.7736909e+01   4.3404182e+02   1.0021200e+01   3.7968545e+02  -4.2439273e+00   3.1399818e+02   3.8338327e+01   4.6113182e+02   1.5113091e+01   3.4469000e+02  -3.6697927e+01   2.9467727e+02   4.4930909e+00   2.4247273e+01   6.3474909e+00   2.9241636e+02  -4.4569455e+00   5.0242091e+02   3.1423600e+01   7.0115000e+02   4.6118909e+01   8.5697000e+02   3.7224218e+01   4.5085273e+02   7.8281455e+00   8.4143636e+02   7.4550909e+00   6.3800000e+00   1.5594145e+01   6.4387818e+02   7.5579273e+00   1.7949909e+02   2.7454553e+02   3.0076727e+02  -3.2832000e+00   2.0611727e+02  -1.2532109e+01   3.8655727e+02   1.7854509e+01   2.0158545e+02   1.5007135e+02   8.5192909e+02   5.6559309e+01   2.6961818e+01  -7.3369673e+01   4.9864818e+02   2.9753600e+01   4.6550182e+02   1.7621818e-01   5.0121091e+02   3.5373127e+01   4.5299182e+02   2.8383382e+01   2.3050727e+02  -1.0399422e+02   5.0754909e+02  -4.6821091e+00  -6.5269091e+01   3.4657698e+02   4.9936545e+02   8.8398545e+00   2.5992818e+02   6.3257455e+00   2.8211091e+02   9.6220364e+00   2.4371455e+02   1.0821927e+01   4.2445455e+00  -2.1150182e+00   3.1352727e+01  -1.2888218e+01   2.0983636e+01  -3.4750545e+00   2.3756727e+02   9.0637091e+00   3.1229000e+02   2.1555953e+02   3.1258273e+02  -4.2599345e+01   5.0352545e+02   1.8522509e+01   4.6244091e+02  -1.5178909e+01
   6.0307636e+02   4.8943891e+01   1.9169000e+02   1.8921935e+02   1.1027273e+01  -7.0867273e+00   3.2860000e+02   2.8771091e+01   4.0732182e+02   7.3706182e+00   4.9012364e+02  -4.3918073e+01   2.5170182e+02   1.0531567e+02   4.5741818e+01   4.1452520e+02   3.9097636e+02   7.8937091e+00   4.5332909e+02  -1.8216327e+01   2.5431091e+02   1.8153309e+01   1.4559182e+02   2.9437200e+01   4.1379545e+02   1.4137273e+01   3.8710818e+02   2.5929527e+01   5.0402182e+02  -2.7681091e+00   3.5313000e+02  -1.5373127e+01   2.4611727e+02  -2.0621091e+00   5.3477273e+01   3.3779091e+01   2.6474636e+02  -6.8334545e-01   5.1176091e+02   3.8346400e+01   5.8993000e+02   8.0165091e+00   8.0430000e+02   2.8437818e+01   4.7363273e+02  -9.9942545e+00   6.4276636e+02   1.9788691e+01   9.9400000e+00  -2.7250655e+01   4.9787818e+02  -1.1422073e+01   2.6549909e+02   2.5322553e+02   3.5187727e+02   1.7628000e+01   2.2411727e+02   3.3247891e+01   4.5233727e+02   4.4142109e+01   2.4658545e+02   1.6381135e+02   7.9614909e+02   5.2021709e+01   3.1401818e+01  -5.5834873e+01   4.0486818e+02   1.2476000e+01   4.2339182e+02   2.6655018e+01   5.1943091e+02   2.7475527e+01   4.5165182e+02  -4.9494182e+00   1.8772727e+02  -1.1535182e+02   5.1709909e+02   4.1038909e+00  -4.5499091e+01   3.4143538e+02   4.7158545e+02   8.8422545e+00   2.7825818e+02  -1.8360655e+01   2.9456091e+02  -1.5939636e+00   2.9171455e+02   4.4319273e+00   2.2244545e+01  -2.8005018e+01   3.1572727e+01  -2.1025818e+01   3.0753636e+01  -5.7066545e+00   3.7856727e+02   1.9673709e+01   3.8885000e+02   2.1554473e+02   2.8425273e+02  -1.2562945e+01   4.8263545e+02   2.1937091e+00   4.2900091e+02  -3.8173709e+01
   6.7274636e+02   5.5930291e+01   1.8113000e+02   1.3195415e+02   4.4917273e+01   1.3422073e+01   2.7871000e+02   4.5432291e+01   4.0410182e+02  -4.3717818e+00   4.3145364e+02  -9.9224473e+01   2.7059182e+02   5.3024473e+01   2.3191818e+01   4.6732920e+02   4.3197636e+02   2.6173709e+01   3.8732909e+02  -3.3936327e+01   2.8053091e+02   1.6935709e+01   4.0904182e+02   9.4712000e+00   4.0168545e+02   3.1996073e+01   3.7677818e+02   5.0535927e+01   4.6357182e+02   1.7978909e+00   2.9802000e+02  -1.7074327e+01   2.3611727e+02   2.8067891e+01   7.6027273e+01   1.7975091e+01   2.5774636e+02   3.5546655e+01   4.9976091e+02   6.1196400e+01   5.9860000e+02   2.5652909e+01   7.9153000e+02   1.4679418e+01   3.8697273e+02  -2.3611455e+01   6.4410636e+02   1.2351491e+01   9.8300000e+00  -7.4618545e+00   5.2276818e+02   3.2696727e+01   1.9149909e+02   3.0203553e+02   3.8543727e+02   3.4932000e+00   2.4300727e+02   2.6966691e+01   3.4177727e+02   6.6876909e+01   2.6125545e+02   1.2385775e+02   7.0514909e+02   4.6301709e+01   4.2961818e+01  -4.6209673e+01   4.2253818e+02   3.6062400e+01   4.5539182e+02   2.8750182e+00   4.8432091e+02   1.8614327e+01   4.2443182e+02   1.1338182e+01   2.5427727e+02  -9.9565818e+01   5.5898909e+02   2.7312691e+01  -4.5159091e+01   3.1063818e+02   5.9069545e+02   2.9533455e+01   2.8903818e+02   1.4996945e+01   3.7333091e+02  -4.2235564e+01   3.2549455e+02   2.2795273e+00   6.3545455e+00   1.1936182e+01   3.6352727e+01  -4.6282182e+00   1.7093636e+01  -6.9438545e+00   4.3478727e+02  -4.1823891e+01   3.4874000e+02   2.3264353e+02   4.3736273e+02  -3.7811745e+01   4.6819545e+02   3.4890909e-01   4.2944091e+02   2.9010909e+00
   6.6018636e+02   1.8045091e+01   2.0391000e+02   1.6235175e+02   4.4257273e+01   1.1364873e+01   1.9260000e+02   6.6510909e+00   4.1010182e+02   2.8258218e+01   5.3490364e+02  -1.0261047e+02   2.6025182e+02   5.1521673e+01   6.2631818e+01   4.1950400e+02   4.4642636e+02  -6.2122909e+00   2.7754909e+02  -2.4043927e+01   2.6131091e+02   2.5473309e+01   3.4126182e+02   3.6673600e+01   4.0235545e+02   1.5024727e+00   3.1533818e+02  -1.7108873e+01   4.5335182e+02   3.2854909e+00   2.7424000e+02  -5.2611927e+01   2.7656727e+02   1.0051891e+01   4.3587273e+01   2.3570291e+01   3.0874636e+02   1.7686655e+01   5.3620091e+02   3.0611200e+01   5.9204000e+02   1.8477091e+00   8.4253000e+02   3.8489418e+01   4.2952273e+02   1.2534545e+01   6.5065636e+02  -6.2509091e-02   1.9050000e+01  -2.2089455e+01   6.4565818e+02   3.9865527e+01   2.0904909e+02   3.3940153e+02   3.5276727e+02  -4.6632000e+00   1.7900727e+02   6.8566909e+00   3.9266727e+02   3.4695709e+01   2.8080545e+02   1.5218375e+02   5.3092909e+02   4.8579309e+01   4.6621818e+01  -8.0612473e+01   4.1719818e+02   7.4896000e+00   4.1484182e+02   4.1190182e+00   5.0277091e+02   3.9028327e+01   4.0977182e+02   3.0620982e+01   2.6816727e+02  -1.1589702e+02   6.0220909e+02   5.3515091e+01  -5.8049091e+01   3.2810938e+02   7.5914545e+02   1.5387455e+01   2.8248818e+02  -2.5259055e+01   3.6033091e+02  -3.1635564e+01   2.4493455e+02   9.5432727e-01   3.2574545e+01  -1.4941418e+01  -1.1087273e+01  -8.6130182e+00   2.4093636e+01  -2.6613855e+01   3.7400727e+02  -1.2961491e+01   3.8029000e+02   2.5733953e+02   3.0025273e+02   6.9370545e+00   4.9530545e+02  -1.3929891e+01   4.2189091e+02  -1.8264909e+01
   6.7952636e+02   4.4277891e+01   1.9480000e+02   1.6919055e+02  -3.1927273e+00   1.8610873e+01   2.1426000e+02   1.3808291e+01   3.0910182e+02   1.7338218e+01   4.2068364e+02  -9.9142873e+01   2.3836182e+02   4.0382873e+01   3.9861818e+01   4.5788560e+02   4.0120636e+02   3.1185309e+01   2.7899909e+02  -1.1379927e+01   2.8009091e+02   1.7860909e+01   1.8071182e+02   9.6847600e+01   4.0757545e+02   2.5524873e+01   3.3955818e+02   3.0403527e+01   4.8535182e+02   2.7055491e+01   2.5658000e+02   9.9108727e+00   2.3989727e+02   1.2215491e+01   5.1477273e+01   5.5829091e+01   3.2130636e+02   2.3791855e+01   4.9742091e+02   1.8713600e+01   5.9071000e+02   1.8624109e+01   8.1641000e+02   3.9909018e+01   4.2030273e+02  -4.7278545e+00   6.1765636e+02  -4.8092509e+01   4.0720000e+01  -4.9330545e+00   3.3243818e+02   6.2531273e+00   2.4282909e+02   3.0947913e+02   3.4120727e+02  -9.4084000e+00   1.6422727e+02   2.7599091e+01   4.8288727e+02   1.7038109e+01   3.2469545e+02   1.1289255e+02   7.1636909e+02   5.4524109e+01   2.7401818e+01  -5.7184873e+01   3.9764818e+02   1.4053600e+01   4.1206182e+02   1.7001418e+01   4.6232091e+02   2.9704327e+01   3.5310182e+02   3.8714582e+01   1.9805727e+02  -1.0239822e+02   5.8342909e+02   4.2797491e+01  -5.9829091e+01   3.4292178e+02   5.4047545e+02   8.2210545e+00   2.8503818e+02   2.4096945e+01   3.7622091e+02   2.1873236e+01   2.7793455e+02   5.8643273e+00   2.0684545e+01   5.6797818e+00   1.7132727e+01  -1.3530618e+01   3.4203636e+01  -3.0982655e+01   4.1489727e+02  -1.7452691e+01   3.9574000e+02   2.1810353e+02   2.3269273e+02  -2.6658145e+01   6.2863545e+02  -5.4146291e+01   4.5578091e+02  -2.2206109e+01
   5.4841636e+02   6.4266909e+00   2.4502000e+02   1.6962295e+02   1.1372727e+00  -1.3955527e+01   1.7160000e+02   1.8441091e+01   3.7865182e+02   1.4334218e+01   4.9956364e+02  -8.2673273e+01   2.9492182e+02   5.5748073e+01   3.0411818e+01   3.4986160e+02   4.0753636e+02   8.0089091e+00   2.1488909e+02  -1.1141127e+01   2.7064091e+02   3.7176909e+01   1.9159182e+02   9.8527200e+01   4.3135545e+02   3.5292473e+01   3.5121818e+02   2.4910727e+01   4.3602182e+02   6.7818909e+00   3.3935000e+02  -2.0710727e+01   2.2389727e+02   6.1554909e+00   6.7027273e+01   3.3925091e+01   2.8318636e+02   3.3171455e+01   5.2876091e+02   3.7316400e+01   5.8448000e+02   1.1892509e+01   7.7608000e+02   4.7465418e+01   4.8941273e+02  -3.0366655e+01   6.7198636e+02  -2.8789091e+00   2.4610000e+01   2.4574545e-01   6.1498818e+02  -1.1910873e+01   2.1993909e+02   2.1987033e+02   3.3532727e+02   3.2732000e+01   1.8078727e+02   2.3384291e+01   3.9177727e+02   4.5436909e+01   2.6558545e+02   1.1940135e+02   6.6636909e+02   4.5524109e+01   3.7851818e+01  -9.0460873e+01   4.1575818e+02  -1.2165200e+01   3.9428182e+02   2.8738182e+00   5.3632091e+02  -1.8875673e+01   3.8310182e+02   4.0204582e+01   1.9816727e+02  -1.1985702e+02   5.0642909e+02   5.8474909e+00  -5.2499091e+01   3.3555538e+02   5.1502545e+02   9.1470545e+00   3.1048818e+02   2.8950945e+01   3.8011091e+02  -7.9979636e+00   2.7760455e+02  -3.6592727e+00   3.4794545e+01   2.0550982e+01   3.0572727e+01  -4.6058182e+00   2.8873636e+01  -4.5216255e+01   4.2511727e+02  -4.9029091e-01   3.3340000e+02   2.0809073e+02   3.0769273e+02  -1.2548145e+01   5.3407545e+02  -7.3614909e+00   5.4989091e+02  -2.8490909e-01
   7.5841636e+02   7.2516691e+01   2.0147000e+02   9.9546945e+01   1.9587273e+01  -5.1015273e+00   2.6971000e+02   1.8042291e+01   3.5310182e+02  -9.5178182e-01   4.3723364e+02  -8.7466873e+01   3.0692182e+02   4.7348073e+01   5.1521818e+01   3.8395280e+02   3.5342636e+02   5.6777091e+00   2.5643909e+02   4.7548727e+00   3.1320091e+02  -4.8978909e+00   2.2404182e+02   3.0238120e+02   4.1290545e+02   1.2658473e+01   3.7133818e+02   1.1751127e+01   4.5080182e+02   2.6939491e+01   3.0713000e+02  -2.0353127e+01   2.2545727e+02  -2.6293091e+00   4.2247273e+01   5.4017491e+01   2.7452636e+02   4.2974255e+01   4.4787091e+02   1.1567600e+01   5.8448000e+02   7.6725091e+00   7.9908000e+02   4.0295418e+01   4.8085273e+02   8.0208145e+01   6.9343636e+02   6.1850909e+00  -1.4280000e+01  -7.4230545e+00   5.7820818e+02  -8.4084727e+00   2.6304909e+02   2.7353153e+02   3.0876727e+02   3.1076800e+01   2.1811727e+02  -5.4921091e+00   4.0544727e+02   9.5633091e+00   2.5380545e+02   1.2467375e+02   7.3481909e+02   1.9048109e+01   5.9741818e+01  -1.0010207e+02   4.2531818e+02   2.7620000e+01   3.4484182e+02   1.6829018e+01   4.8732091e+02  -2.7356727e+00   3.8643182e+02   3.4048182e+01   2.1550727e+02  -1.1468422e+02   5.1387909e+02  -6.0785091e+00  -2.1829091e+01   3.5043178e+02   5.6614545e+02   3.6387455e+01   3.0259818e+02   3.1582145e+01   3.2922091e+02   1.9403236e+01   2.8182455e+02  -1.7336873e+01   5.8794545e+01  -9.0390182e+00   2.2727273e-02  -9.7218182e+00   3.8533636e+01  -1.2879055e+01   3.8667727e+02  -1.4195091e+01   3.5263000e+02   1.8100233e+02   3.2214273e+02   2.9745855e+01   5.4596545e+02  -6.6426909e+00   4.2467091e+02   6.2690909e-02
   8.2318636e+02   5.0785091e+01   1.6913000e+02   1.9769415e+02   1.6807273e+01   2.2790873e+01   2.2182000e+02   1.3203491e+01   3.1321182e+02   1.0239418e+01   4.6212364e+02  -8.5118073e+01   3.1014182e+02   8.1200473e+01  -4.6981818e+00   4.3667040e+02   4.0297636e+02  -2.9562909e+00   2.7732909e+02  -5.2686327e+01   3.2276091e+02   5.3227309e+01   2.3271182e+02   1.3223760e+02   4.3857545e+02   1.0494873e+01   4.2766818e+02   3.5904727e+01   4.0280182e+02   2.1219491e+01   4.7158000e+02  -5.9179127e+01   2.2823727e+02  -2.3017091e+00   7.5807273e+01  -3.2667309e+01   3.0252636e+02   4.6074255e+01   4.9042091e+02   5.3273600e+01   5.6915000e+02   2.4898909e+01   8.3608000e+02   3.7445418e+01   4.6930273e+02   6.9121455e+00   5.9176636e+02   1.8868691e+01  -2.8000000e-01  -5.9830545e+00   3.4743818e+02  -1.7276873e+01   2.6315909e+02   2.7719273e+02   3.0720727e+02   6.5316000e+00   2.0400727e+02   1.9086691e+01   4.0944727e+02   3.9353309e+01   3.2058545e+02   1.2100135e+02   7.1225909e+02   9.5402909e+01   3.0401818e+01  -7.2864873e+01   4.1631818e+02   1.7010000e+01   3.3050182e+02   1.9621818e-01   5.0477091e+02   1.9088327e+01   4.5021182e+02  -1.4054218e+01   2.4439727e+02  -1.0232542e+02   4.5865909e+02   2.1889091e+01  -4.3049091e+01   2.7768938e+02   5.4414545e+02  -8.1825455e+00   2.8625818e+02   4.3293455e+00   3.4156091e+02   1.1866036e+01   2.5971455e+02   1.9919273e+00   5.4464545e+01  -2.1802618e+01  -5.3172727e+00  -1.5294618e+01   2.2093636e+01  -4.3673855e+01   3.9278727e+02  -2.9463891e+01   3.1585000e+02   1.9327473e+02   3.2925273e+02   1.1507055e+01   5.5985545e+02   3.5610909e-01   4.4333091e+02   5.6798909e+00
   5.6341636e+02   5.2786691e+01   1.9113000e+02   1.3793415e+02   2.0137273e+01  -2.3595527e+01   2.4082000e+02  -9.0965091e+00   3.6677182e+02   4.9546182e+00   4.3812364e+02  -9.8758073e+01   3.4425182e+02   8.5131673e+01   2.8741818e+01   3.7566520e+02   3.9342636e+02  -1.6322909e+00   3.0310909e+02  -2.3978727e+01   3.2976091e+02   1.5887309e+01   3.1148182e+02   8.1496000e+01   4.0502545e+02   2.3728873e+01   2.8821818e+02   2.3170727e+01   5.0646182e+02   1.0706691e+01   4.7658000e+02  -1.7469127e+01   2.9745727e+02  -4.9930909e-01   4.5917273e+01  -4.4961091e+00   3.1830636e+02   3.7141855e+01   5.3742091e+02   2.9513600e+01   6.3682000e+02   3.0375309e+01   8.3808000e+02   6.0065418e+01   4.4297273e+02   1.2385455e+00   6.9543636e+02  -6.4249091e+00  -1.4510000e+01  -4.9624655e+01   4.2298818e+02   2.0679127e+01   1.6182909e+02   3.1129913e+02   2.7765727e+02  -2.9654400e+01   1.8867727e+02   2.1863091e+01   3.6633727e+02   2.3582109e+01   3.6202545e+02   1.2868615e+02   7.2725909e+02   4.6762909e+01   1.4961818e+01  -5.7409673e+01   4.3442818e+02   9.2212000e+00   3.1472182e+02  -3.1013818e+00   5.2466091e+02   3.1837127e+01   4.4010182e+02   2.7974582e+01   2.4183727e+02  -8.5240618e+01   5.6131909e+02  -3.5437091e+00  -2.1609091e+01   3.6230418e+02   5.9069545e+02  -8.5765455e+00   2.7214818e+02   4.9081455e+00   3.2456091e+02   1.9776036e+01   2.5460455e+02   1.1510727e+01  -8.6545455e-01   1.9733782e+01   3.1462727e+01   2.1298182e-01   3.4423636e+01  -2.5502545e+00   3.1434727e+02  -3.6286909e+00   4.1329000e+02   1.8114953e+02   3.2081273e+02   2.6322545e+00   5.2474545e+02  -1.1065091e+01   4.3578091e+02   1.4173891e+01
   7.7052636e+02   2.1997891e+01   2.5702000e+02   1.4477295e+02   8.6972727e+00   4.5209673e+01   2.0582000e+02   8.2634909e+00   3.2054182e+02   1.1983018e+01   3.9512364e+02  -8.0758073e+01   2.3681182e+02   1.1217687e+02   1.8411818e+01   3.3260160e+02   3.6920636e+02   4.1530909e-01   2.8610909e+02  -5.5618727e+01   2.7920091e+02   3.6822109e+01   3.2026182e+02   1.2401360e+02   3.8013545e+02   6.0940073e+01   3.2388818e+02  -7.2328727e+00   4.1080182e+02   2.5249491e+01   3.9380000e+02  -4.2956727e+01   3.5623727e+02   8.4582909e+00   5.2917273e+01  -6.3961091e+00   3.1730636e+02  -4.7781455e+00   5.7198091e+02   6.8588000e+00   6.5582000e+02  -2.2474691e+01   8.6708000e+02   2.4075418e+01   4.7885273e+02   2.7588145e+01   6.3287636e+02   2.4989091e-01  -1.1620000e+01  -1.9195855e+01   5.8409818e+02  -9.2096727e+00   1.2937909e+02   2.5222513e+02   2.6932727e+02   2.4562000e+01   1.5911727e+02  -1.0210909e-01   4.2166727e+02   2.0265709e+01   3.4036545e+02   1.2619895e+02   7.2136909e+02   4.6674109e+01   3.2291818e+01  -5.3906073e+01   3.9997818e+02   1.9317200e+01   3.2795182e+02   1.5180218e+01   5.4255091e+02  -8.5940727e+00   3.7588182e+02   1.2442182e+01   1.9583727e+02  -6.9560618e+01   5.9987909e+02   3.0151491e+01  -4.5719091e+01   3.1612298e+02   4.6058545e+02   5.1612255e+01   2.8292818e+02   9.0457455e+00   3.5456091e+02   2.5606036e+01   2.4982455e+02  -6.7768727e+00   3.8574545e+01  -2.9751418e+01   1.4912727e+01  -2.1803018e+01   1.6313636e+01  -9.8814545e+00   3.3189727e+02  -2.3726909e+00   3.1596000e+02   1.9348593e+02   4.8458273e+02   3.0065455e-01   6.2674545e+02   3.3349091e+00   4.7978091e+02  -1.2236109e+01
   5.9063636e+02   6.4939091e+01   2.0724000e+02   1.6686535e+02   2.5697273e+01   1.8189673e+01   2.0104000e+02   1.5755891e+01   3.8043182e+02   2.4861818e+01   4.2268364e+02  -7.5632873e+01   3.1736182e+02   8.9172873e+01   3.3411818e+01   3.2840160e+02   3.6531636e+02   2.2056509e+01   2.5388909e+02  -5.5911273e+00   3.2164091e+02   1.8426909e+01   2.6726182e+02   1.7281360e+02   4.8124545e+02   3.9851273e+01   3.4299818e+02   2.0568327e+01   4.6169182e+02   9.7282909e+00   4.2769000e+02  -2.9887927e+01   2.7867727e+02   6.1130909e+00   9.1917273e+01   1.4933891e+01   3.2318636e+02   2.5314545e+00   5.2565091e+02   1.6455200e+01   3.3871000e+02   8.7841091e+00   8.0053000e+02   3.8399418e+01   4.7841273e+02   2.6233455e+00   6.0854636e+02   3.4866291e+01  -2.9500000e+00  -1.6999455e+01   3.5098818e+02  -6.7908727e+00   2.6460909e+02   2.8107673e+02   2.8165727e+02   2.6355600e+01   2.2045727e+02   3.2540691e+01   3.9010727e+02   3.9900509e+01   3.1169545e+02   1.8760255e+02   6.9714909e+02   7.3061709e+01   1.3621818e+01  -7.2412473e+01   3.6375818e+02   2.2148000e+00   2.7584182e+02   3.5690182e+00   5.5721091e+02   1.5113127e+01   3.9421182e+02   7.3157818e+00   2.6550727e+02  -1.0524422e+02   4.3731909e+02   8.7062909e+00  -3.8499091e+01   3.1454538e+02   4.8214545e+02   1.2999745e+02   3.1459818e+02  -9.1578545e+00   3.8089091e+02   4.0499636e+01   2.4327455e+02  -7.6928727e+00   3.5794545e+01  -4.3749018e+01   1.6242727e+01  -1.4239418e+01   3.6313636e+01   1.3628545e+01   4.9745727e+02   7.3825091e+00   3.7996000e+02   1.9370593e+02   3.7825273e+02  -5.5229455e+00   6.9619545e+02  -2.0010909e+00   5.1122091e+02   4.0286909e+00
   6.5796636e+02   2.0552691e+01   2.3369000e+02   1.3430935e+02   2.3027273e+01   6.2932727e+00   1.1926000e+02   5.5628291e+01   3.9121182e+02  -4.1205818e+00   4.2334364e+02  -4.7795673e+01   3.3681182e+02   9.4616873e+01   5.7418182e+00   3.6105520e+02   3.6842636e+02  -9.7229091e-01   2.8121909e+02  -2.6997527e+01   3.0998091e+02   3.4249709e+01   2.1993182e+02   9.4150000e+01   4.8479545e+02  -1.0202727e+01   3.3244818e+02  -8.0767273e-01   3.8469182e+02  -1.7111709e+01   4.0980000e+02  -3.4566727e+01   2.8678727e+02  -1.1875709e+01   4.8807273e+01  -2.7273091e+00   3.2730636e+02   5.4218545e+00   5.2576091e+02   2.9226400e+01   3.1082000e+02   4.6785309e+01   7.7375000e+02   3.0431818e+01   4.9308273e+02   3.1119745e+01   5.8987636e+02   3.1799891e+01   4.4900000e+00  -8.9246545e+00   5.5420818e+02   5.7511527e+01   2.9904909e+02   2.6076153e+02   2.7720727e+02  -5.9584000e+00   2.0467727e+02   1.9923091e+01   3.5555727e+02   3.0554509e+01   2.4325545e+02   1.2084775e+02   7.6781909e+02   3.9628109e+01   3.0511818e+01  -6.5543673e+01   3.3408818e+02   4.8368400e+01   2.7406182e+02   1.4931418e+01   4.7921091e+02   1.3531273e+00   3.8521182e+02  -2.3854218e+01   2.7750727e+02  -8.2974218e+01   5.1442909e+02   1.3317491e+01  -6.8829091e+01   2.9553178e+02   2.7702545e+02   1.7229705e+02   2.5425818e+02   1.8229345e+01   3.4444091e+02   4.8525636e+01   2.6116455e+02  -1.5904073e+01   1.3574545e+01  -1.7751418e+01   1.9352727e+01  -7.5982182e+00   6.0983636e+01  -5.8950545e+00   3.7878727e+02  -7.1238909e+00   3.3674000e+02   2.2982353e+02   3.5803273e+02   6.2046545e+00   6.4074545e+02  -5.6750909e+00   4.6133091e+02   2.9579891e+01
   6.8030636e+02   2.1875491e+01   1.9702000e+02   1.3046295e+02   1.3697273e+01   1.6699673e+01   1.5948000e+02   1.0750691e+01   4.2788182e+02  -9.1641818e+00   4.0634364e+02  -8.3995673e+01   3.0181182e+02  -2.3531273e+00  -8.0818182e-01   3.3513920e+02   3.3520636e+02  -1.7084691e+01   3.3732909e+02  -1.3046327e+01   3.2531091e+02   2.0243309e+01   1.7659182e+02   3.0928720e+02   4.4213545e+02   1.1760073e+01   3.7499818e+02   2.0083273e+00   4.4580182e+02   1.7559491e+01   3.4913000e+02  -3.0163127e+01   2.3767727e+02  -5.3869091e+00   8.5872727e+00  -4.9597091e+00   3.2963636e+02  -1.9764545e+01   6.0098091e+02  -2.5021200e+01   3.4937000e+02   2.8821309e+01   8.3808000e+02   1.3955418e+01   4.7152273e+02   7.4045455e+00   8.1321636e+02  -1.8287309e+01   5.7200000e+00  -2.2353055e+01   4.5998818e+02  -1.7308727e+00   2.0537909e+02   3.4269513e+02   2.8098727e+02   1.3969200e+01   1.7334727e+02   8.1994909e+00   4.8266727e+02   3.2605709e+01   2.5314545e+02   1.6472655e+02   7.6414909e+02   2.7701709e+01   4.0741818e+01  -5.9692073e+01   2.8464818e+02   3.0653600e+01   3.0928182e+02   2.2893818e+01   5.5155091e+02  -1.1764073e+01   3.6065182e+02   1.4440582e+01   2.9083727e+02  -1.2360062e+02   6.0387909e+02  -3.0585091e+00  -8.8379091e+01   2.2242578e+02   4.2625545e+02   1.2335865e+02   2.5892818e+02   1.7457455e+00   3.3100091e+02   1.6380836e+01   3.0093455e+02  -3.8635673e+01   2.6794545e+01   1.2520982e+01   2.5462727e+01   7.6929818e+00   2.0533636e+01  -2.2779055e+01   4.0656727e+02   1.6103709e+01   2.9252000e+02   1.2914113e+02   4.5981273e+02  -5.4877455e+00   4.9896545e+02   2.0777309e+01   5.1978091e+02   6.0138909e+00
   5.1252636e+02   4.1878909e+00   1.5091000e+02   1.4504175e+02   3.3587273e+01   1.9984727e+00   2.1893000e+02   7.8846909e+00   3.8888182e+02   4.1858182e+00   3.8523364e+02  -7.4416873e+01   3.2692182e+02  -3.7019273e+00   1.8411818e+01   4.3882160e+02   3.5275636e+02  -3.4488691e+01   4.4110909e+02  -1.9348727e+01   3.1776091e+02   4.8957309e+01   1.7237182e+02   3.0673480e+02   4.4379545e+02   2.3737273e+01   2.9088818e+02   3.4627127e+01   4.9946182e+02  -1.7333091e+00   4.3758000e+02  -6.2391273e+00   3.3367727e+02   5.4830909e+00   4.9697273e+01   2.0531491e+01   3.0652636e+02   1.4974255e+01   5.5520091e+02   2.8201200e+01   3.4171000e+02   3.6314109e+01   7.7997000e+02  -2.0657818e+00   4.7219273e+02   1.4350945e+01   6.2965636e+02  -1.2272509e+01   1.2940000e+01  -3.6006545e+00   3.0387818e+02   3.1207927e+01   2.7582909e+02   2.5205913e+02   2.8754727e+02   7.4444000e+00   1.9489727e+02   7.1454909e+00   4.5410727e+02   3.8890509e+01   2.5202545e+02   1.3170615e+02   8.0914909e+02   7.8871709e+01   3.5851818e+01  -7.1300873e+01   3.4197818e+02  -8.4928000e+00   2.6495182e+02   1.8330218e+01   3.1555091e+02  -6.2140727e+00   4.1121182e+02   9.2857818e+00   1.7861727e+02  -9.3293018e+01   5.7909909e+02   3.4143891e+01  -5.6609091e+01   2.4699418e+02   3.5269545e+02   1.6013345e+02   2.6925818e+02   1.0249345e+01   3.5733091e+02   8.9344364e+00   3.0993455e+02  -1.6956727e+00   3.8354545e+01   1.4376182e+01   2.4352727e+01   2.4221782e+01   2.8423636e+01   3.8197455e+00   4.0545727e+02   3.0825091e+00   2.9885000e+02   1.6430473e+02   4.8269273e+02   3.1218545e+00   6.2407545e+02  -1.8561491e+01   5.1944091e+02   2.8210909e+00
   7.2174636e+02   2.7230291e+01   2.6924000e+02   1.0857535e+02  -8.6327273e+00   3.0376073e+01   2.2826000e+02  -2.7517091e+00   3.7321182e+02  -1.9005818e+00   4.7290364e+02  -4.7870473e+01   3.1325182e+02   4.2611673e+01   5.5971818e+01   3.1725680e+02   3.9442636e+02  -3.8942291e+01   3.4743909e+02   1.0364873e+01   3.0020091e+02   1.9252109e+01   2.9582182e+02   1.1741880e+02   4.6802545e+02   1.8138873e+01   3.7355818e+02   2.7463527e+01   4.6680182e+02   4.0994909e+00   3.2902000e+02  -1.2994327e+01   2.7845727e+02   3.6806909e+00   7.5477273e+01   3.4690909e+00   3.1996636e+02  -8.8809455e+00   5.1642091e+02   7.3193600e+01   3.5093000e+02   2.6576509e+01   7.6230000e+02   2.9127818e+01   4.0063273e+02   1.0955745e+01   6.4376636e+02   1.4928691e+01  -1.5100000e+00  -4.2246545e+00   4.7309818e+02  -2.1096727e+00   2.1893909e+02   2.3039033e+02   3.3332727e+02   1.5662000e+01   1.4056727e+02   3.3051891e+01   4.4866727e+02   2.5557091e+00   2.7947545e+02   8.3510145e+01   6.1336909e+02   4.2204109e+01   2.7511818e+01  -5.0193673e+01   3.1919818e+02   7.7796000e+00   2.7617182e+02  -4.9073818e+00   5.7477091e+02   1.4488327e+01   3.9965182e+02   5.7430582e+01   3.3327727e+02  -6.6215818e+01   6.4898909e+02   3.3772691e+01  -5.5269091e+01   2.5544698e+02   4.8880545e+02   1.5157465e+02   3.0103818e+02   9.1469455e+00   4.5611091e+02   5.7020364e+00   2.4527455e+02  -2.0852873e+01   2.2904545e+01  -8.9478182e+00  -5.3727273e-01   3.5772982e+01   2.5423636e+01   3.8059745e+01   3.5623727e+02   1.9460109e+01   2.7729000e+02   1.6746953e+02   3.4225273e+02  -8.7529455e+00   6.2230545e+02   4.0690109e+01   4.9900091e+02   4.4562909e+00
   7.1985636e+02   3.9161491e+01   1.6224000e+02   1.5168535e+02   1.8367273e+01   3.5436073e+01   1.8715000e+02   1.1537091e+01   3.7999182e+02   5.5570182e+00   4.3268364e+02  -4.6992873e+01   3.6603182e+02   1.2279273e+01   1.4081818e+01   4.2894800e+02   3.2153636e+02  -2.7991091e+01   3.2354909e+02  -2.6493927e+01   3.4376091e+02   3.9877309e+01   2.3037182e+02   9.9204800e+01   4.1713545e+02   4.2100727e+00   3.1510818e+02   2.2579527e+01   4.4246182e+02   9.6066909e+00   3.8813000e+02  -1.5393127e+01   2.9200727e+02   1.4046691e+01   2.9367273e+01   3.0478909e+00   3.6352636e+02   4.9084255e+01   5.5242091e+02  -7.0164000e+00   3.2171000e+02   5.0144109e+01   8.3130000e+02   3.4277818e+01   3.9863273e+02   5.8957455e+00   7.0054636e+02   8.5062909e+00   2.0830000e+01  -1.3451855e+01   3.2332818e+02   2.1091927e+01   2.0249909e+02   2.3170553e+02   3.1754727e+02   3.1044400e+01   2.1056727e+02   2.1671891e+01   3.9444727e+02   1.5223309e+01   2.8547545e+02   4.7030145e+01   7.2503909e+02   2.3380509e+01   3.9291818e+01  -5.8356073e+01   3.5431818e+02   1.4410000e+01   2.7884182e+02   1.0439018e+01   5.8643091e+02   2.1335527e+01   3.6321182e+02   5.0125782e+01   2.0283727e+02  -6.0340618e+01   7.4142909e+02   1.9047491e+01  -7.3159091e+01   2.8231818e+02   5.0836545e+02   1.9533985e+02   3.0159818e+02  -1.5227855e+01   4.5200091e+02   3.3608364e+00   2.6682455e+02  -3.0136873e+01   2.2134545e+01  -1.4326218e+01  -4.5372727e+00  -1.0907018e+01   4.2036364e+00  -1.0352655e+01   4.4323727e+02   1.1280109e+01   3.0607000e+02   1.8650713e+02   3.8714273e+02   4.5458545e+00   5.2841545e+02   1.8871309e+01   4.9533091e+02   9.5198909e+00
   4.9385636e+02   3.0021491e+01   1.7424000e+02   1.8294535e+02   2.3137273e+01   3.6284473e+01   2.1837000e+02   2.7259491e+01   4.6443182e+02   3.0691818e+01   3.8745364e+02  -6.6924473e+01   3.2403182e+02   3.2419273e+01   2.5631818e+01   4.4313400e+02   3.6708636e+02   9.1490909e-01   3.2154909e+02  -2.7783927e+01   3.0764091e+02   2.6436909e+01   1.9604182e+02   2.6551120e+02   4.8057545e+02  -9.4251273e+00   3.1666818e+02   4.8234727e+01   4.5446182e+02   7.5266909e+00   4.3113000e+02  -4.3053127e+01   2.6767727e+02   3.9930909e+00   6.7807273e+01   3.2082691e+01   3.7207636e+02   2.9280255e+01   4.7476091e+02   2.2526400e+01   5.7515000e+02   1.8689091e+00   9.1597000e+02   1.4724218e+01   4.4985273e+02   1.5908145e+01   5.6887636e+02   1.3369891e+01  -1.4950000e+01  -1.4929455e+01   3.8776818e+02  -3.5843273e+01   1.4426909e+02   2.8592393e+02   3.3143727e+02   3.8153200e+01   2.3778727e+02   3.7384291e+01   5.2044727e+02   1.8033309e+01   3.6914545e+02   7.5336545e+01   7.2647909e+02   4.7715309e+01   5.1961818e+01  -7.5149673e+01   3.9664818e+02  -1.4196400e+01   2.2728182e+02   1.5123818e+01   4.6699091e+02   1.1890727e+01   3.8454182e+02  -3.1406182e+00   3.8194727e+02  -1.0344942e+02   5.6342909e+02   2.7397491e+01  -8.4269091e+01   2.8709698e+02   4.7580545e+02   2.1261465e+02   2.9803818e+02   1.6169455e+00   3.8822091e+02   2.4913236e+01   3.0071455e+02  -2.8807273e-01   3.6684545e+01  -5.7102182e+00  -2.5372727e+00   5.7029818e+00   3.5753636e+01  -4.8766545e+00   4.3456727e+02  -1.6916291e+01   3.2418000e+02   1.9738833e+02   3.8869273e+02  -2.0028145e+01   6.4096545e+02  -1.3802691e+01   4.3778091e+02   1.5123891e+01
   5.8674636e+02   8.5902909e+00   2.1035000e+02   1.3194655e+02   3.2137273e+01   7.0044727e+00   1.5726000e+02   2.4478291e+01   3.6954182e+02   2.0063018e+01   4.5923364e+02  -1.0788687e+02   3.2459182e+02   3.4934473e+01   3.3971818e+01   3.9235680e+02   3.9353636e+02   8.4689091e+00   2.8432909e+02  -7.5863273e+00   3.0964091e+02   4.2726909e+01   1.6593182e+02   3.0447000e+02   4.7946545e+02  -1.1163273e+00   4.1855818e+02  -2.8064727e+00   4.8691182e+02  -1.2949309e+01   4.9102000e+02   1.1155673e+01   2.8911727e+02  -8.2821091e+00   7.7027273e+01   2.9785091e+01   4.2996636e+02   2.7429055e+01   4.7898091e+02   8.8588000e+00   5.5715000e+02   4.0418909e+01   8.0664000e+02   6.0020618e+01   4.0685273e+02  -8.5418545e+00   7.0921636e+02  -3.1187309e+01   1.1490000e+01   1.1185345e+01   4.5843818e+02   1.8173127e+01   1.2060909e+02   2.5625673e+02   3.1932727e+02   1.7012000e+01   2.0234727e+02   3.5549491e+01   4.7510727e+02   5.6100509e+01   3.7536545e+02   1.6105895e+02   6.5236909e+02   3.4084109e+01   3.5401818e+01  -5.7154873e+01   3.2964818e+02   1.1833600e+01   3.2128182e+02   7.6038182e+00   5.7588091e+02   1.2739527e+01   4.0754182e+02  -2.6980618e+01   3.5083727e+02  -1.3696062e+02   5.2409909e+02   9.8838909e+00  -4.7379091e+01   2.6336578e+02   1.3736545e+02   4.6790985e+02   2.8725818e+02   3.9193455e+00   4.8522091e+02  -3.5167636e+00   3.5727455e+02   3.2187127e+01   3.9024545e+01   6.8825818e+00   3.8792727e+01   1.6176582e+01  -2.6863636e+00  -4.0314545e+00   3.6589727e+02  -2.0982691e+01   2.7974000e+02   1.6450353e+02   4.2992273e+02  -2.5546545e+01   7.3763545e+02  -1.3316291e+01   4.4578091e+02  -1.5161091e+00
   4.8485636e+02   2.6291491e+01   1.7635000e+02   1.4489655e+02   3.7137273e+01   3.2744727e+00   1.8026000e+02   1.6198291e+01   3.3488182e+02   2.2835818e+01   4.3356364e+02  -4.0283273e+01   3.0081182e+02   2.6386873e+01   2.4301818e+01   4.3368040e+02   3.4097636e+02   3.6783709e+01   3.1432909e+02  -6.0963273e+00   2.8387091e+02   2.4448509e+01   1.5526182e+02   3.2132360e+02   4.5557545e+02   1.5464873e+01   3.8999818e+02   1.5258327e+01   4.0002182e+02   3.8001891e+01   4.4235000e+02  -1.2730727e+01   2.8834727e+02  -1.6440509e+01   6.0807273e+01   3.5532691e+01   4.0041636e+02   1.3683055e+01   5.0409091e+02  -5.6000000e+00   5.5604000e+02   1.4727709e+01   8.4464000e+02   1.9100618e+01   5.0974273e+02  -1.1213055e+01   5.8976636e+02  -1.1913091e+00   2.6050000e+01  -6.2094545e+00   4.7076818e+02  -2.0373273e+01   2.2271909e+02   2.3653793e+02   2.6276727e+02   5.4268000e+00   2.3545727e+02   2.8680691e+01   4.8177727e+02   3.9566909e+01   3.1391545e+02   1.8553495e+02   7.5992909e+02   3.8369309e+01   5.0291818e+01  -3.3796073e+01   3.6908818e+02   4.7568400e+01   3.2861182e+02   1.2347418e+01   6.1643091e+02   1.3935527e+01   4.0743182e+02   1.0368182e+01   1.9150727e+02  -1.0587422e+02   5.3009909e+02   7.1738909e+00  -7.0379091e+01   2.9631578e+02   4.6091545e+02   1.8713585e+02   3.0925818e+02   1.4489345e+01   4.3144091e+02   6.8956364e+00   2.3227455e+02   2.7627127e+01   2.0244545e+01  -3.5065018e+01   2.8912727e+01  -3.9473018e+01  -1.2463636e+00  -1.3666545e+00   3.3145727e+02  -2.3374909e+00   3.1874000e+02   1.0782353e+02   3.5025273e+02  -2.7062945e+01   6.3985545e+02   7.7261091e+00   4.4278091e+02  -1.6606109e+01
   4.6496636e+02   1.1442691e+01   1.7347000e+02   2.0423695e+02   1.6587273e+01   1.5688473e+01   2.0415000e+02   2.4287091e+01   3.9510182e+02   2.6348218e+01   4.1190364e+02  -8.1210473e+01   3.3181182e+02  -8.7312727e-01   4.9741818e+01   3.6631520e+02   3.2797636e+02  -1.4176291e+01   4.3177909e+02   6.9576727e+00   2.5253091e+02   5.7295709e+01   1.6771182e+02   2.0632760e+02   3.9024545e+02  -3.3978727e+01   2.9299818e+02   2.1348327e+01   4.4724182e+02   1.1884291e+01   4.5280000e+02  -3.6456727e+01   2.4778727e+02   5.8042909e+00   5.5027273e+01   1.8850909e+00   4.3374636e+02   7.0236655e+01   5.2531091e+02   1.8592400e+01   5.7137000e+02   1.9061309e+01   7.8075000e+02   1.4651818e+01   4.7541273e+02  -3.7246655e+01   7.0321636e+02   1.2062691e+01   1.2490000e+01  -2.4784655e+01   4.6720818e+02   1.2251527e+01   1.9926909e+02   2.5263393e+02   2.9109727e+02   5.8204000e+00   1.8178727e+02   4.2864291e+01   3.8644727e+02  -6.4666909e+00   3.3791545e+02   2.1739495e+02   6.8603909e+02   8.0605091e+00   3.1511818e+01  -6.4063673e+01   3.4808818e+02   3.4798400e+01   2.8172182e+02   7.6486182e+00   5.0421091e+02   4.1583127e+01   3.3743182e+02   2.5628182e+01   2.6683727e+02  -9.5790618e+01   3.9209909e+02   2.0213891e+01  -6.6269091e+01   2.9798698e+02   4.3225545e+02   1.9776865e+02   3.2948818e+02   2.8709455e+00   3.7678091e+02   4.0484364e+00   2.9471455e+02  -2.0478073e+01   2.8244545e+01  -3.9705018e+01   8.7927273e+00  -1.6753418e+01  -2.1576364e+01   9.4797455e+00   4.0323727e+02  -2.4629891e+01   2.6729000e+02   1.2415953e+02   3.6792273e+02  -4.8256545e+01   6.1796545e+02  -3.2742691e+01   3.9033091e+02  -1.2190109e+01
   4.5041636e+02  -1.0843309e+01   1.6702000e+02   1.5419295e+02   8.9172727e+00   2.6532073e+01   1.5682000e+02   1.9853491e+01   3.8354182e+02  -4.5069818e+00   3.8168364e+02  -1.0057287e+02   2.9503182e+02  -4.3707273e+00   3.3191818e+01   4.3618920e+02   3.6075636e+02   5.2013091e+00   5.7188909e+02  -2.2921127e+01   3.4553091e+02   2.7405709e+01   1.7293182e+02   2.0180000e+02   4.3546545e+02   2.4963673e+01   2.9866818e+02   9.7847273e+00   4.1635182e+02   5.1025491e+01   4.1147000e+02  -2.1480327e+01   2.1878727e+02   1.5124291e+01   4.2137273e+01  -2.6437091e+00   4.0985636e+02   5.2377855e+01   6.3765091e+02   3.5605200e+01   5.4560000e+02   4.4529091e+00   8.7041000e+02   2.8149018e+01   4.7263273e+02   5.0975745e+01   6.3032636e+02  -1.0610909e-01  -4.6200000e+00  -2.6975855e+01   5.9843818e+02   3.4131273e+00   1.4860909e+02   2.0901673e+02   3.1143727e+02   2.4533200e+01   2.7089727e+02   3.0285491e+01   4.0644727e+02   4.6703309e+01   3.7458545e+02   2.0946135e+02   7.3670909e+02   3.7896909e+01   1.7511818e+01  -4.4503673e+01   3.5519818e+02   3.9559600e+01   3.1472182e+02   1.8678618e+01   5.1143091e+02   5.4445527e+01   3.5265182e+02   1.2860582e+01   3.8016727e+02  -9.8307018e+01   5.6587909e+02   1.4311491e+01  -6.1719091e+01   2.8496298e+02   5.1380545e+02   1.3568465e+02   2.9570818e+02  -1.1966545e+00   3.8244091e+02  -2.2404364e+01   2.1071455e+02   9.2419273e+00   2.2354545e+01  -8.1238182e+00   4.5727273e+00  -3.5865818e+01   1.8423636e+01  -8.8302545e+00   4.4800727e+02  -1.8661491e+01   2.5618000e+02   1.4615833e+02   4.3592273e+02   5.7534545e+00   8.3596545e+02   1.6817309e+01   4.1089091e+02  -5.0834909e+01
   6.9585636e+02  -8.8085091e+00   2.1780000e+02   1.2713055e+02   2.2917273e+01   4.5412073e+01   1.8460000e+02   2.5401091e+01   2.6099182e+02   1.9747018e+01   4.4790364e+02  -3.9980473e+01   3.3736182e+02   1.3682873e+01   4.8741818e+01   4.3406520e+02   3.7308636e+02   2.2544909e+01   3.3810909e+02   6.6712727e+00   3.2242091e+02   1.8924509e+01   1.5759182e+02   2.3380720e+02   4.0302545e+02   3.4338873e+01   4.2421818e+02   1.2520727e+01   4.6291182e+02   1.5190691e+01   4.6824000e+02  -8.3619273e+00   2.6689727e+02  -1.7245091e+00   4.9367273e+01  -2.6621091e+00   4.8963636e+02   4.9105455e+01   4.1865091e+02   1.2685200e+01   5.7248000e+02   4.3632509e+01   8.5408000e+02   3.4005418e+01   4.6919273e+02  -1.1409055e+01   5.9854636e+02   3.1326291e+01  -6.9500000e+00   1.2990545e+01   2.7409818e+02  -2.5409673e+01   1.6571909e+02   2.2720793e+02   2.6687727e+02   1.9780000e+00   2.1811727e+02   5.7278909e+00   3.7610727e+02   3.9690509e+01   3.7014545e+02   2.1858655e+02   7.5947909e+02   6.2185309e+01   2.4741818e+01  -4.5302073e+01   3.5142818e+02   3.2751200e+01   2.8306182e+02   1.9771418e+01   5.6710091e+02   3.6881927e+01   3.5621182e+02  -1.8764218e+01   2.2361727e+02  -1.0066302e+02   6.2654909e+02  -6.2021091e+00  -1.0826909e+02   2.0479698e+02   4.1758545e+02   1.2505225e+02   2.2148818e+02   8.6070945e+01   4.2200091e+02   6.5083636e-01   2.9127455e+02  -1.9532873e+01  -9.3154545e+00  -4.0370218e+01   2.0792727e+01   1.8365818e+00   8.2036364e+00  -3.1232655e+01   3.3678727e+02  -4.3313891e+01   3.0896000e+02   1.9182593e+02   4.2503273e+02  -1.7045345e+01   7.0441545e+02   8.5613091e+00   4.4289091e+02   1.8385091e+01
   5.7652636e+02   1.6957891e+01   1.9624000e+02   1.1741535e+02   3.3137273e+01   3.2594473e+01   1.8904000e+02   4.8258909e+00   3.8610182e+02   4.1178218e+01   4.0679364e+02  -6.9921673e+01   3.5870182e+02   2.4975673e+01   4.2741818e+01   4.3742520e+02   3.3653636e+02  -1.2081091e+01   2.7966909e+02  -1.3103527e+01   2.7053091e+02   1.1625709e+01   1.6693182e+02   2.2684000e+02   4.4124545e+02   4.5051273e+01   3.5055818e+02   1.7073527e+01   4.7169182e+02   7.1482909e+00   4.7213000e+02  -4.1673127e+01   2.8089727e+02  -1.3404509e+01   5.0697273e+01   6.2314909e+00   4.0985636e+02   1.6037855e+01   4.6053091e+02   3.8444800e+01   6.3571000e+02  -3.7558909e+00   8.6041000e+02   3.7059018e+01   5.0908273e+02   2.7399745e+01   6.7176636e+02  -1.6191309e+01   8.9400000e+00  -7.2806545e+00   3.1954818e+02   2.2724327e+01   1.5682909e+02   2.7369913e+02   2.9020727e+02  -1.4768400e+01   2.0978727e+02   3.5284291e+01   4.1544727e+02   5.5873309e+01   3.1991545e+02   1.9605495e+02   7.4970909e+02   5.8296909e+01   4.5181818e+01  -6.2047273e+01   3.8931818e+02   2.8720000e+01   3.1906182e+02   3.0111418e+01   5.4343091e+02  -1.0894473e+01   3.8310182e+02   1.0754582e+01   2.3083727e+02  -8.8910618e+01   6.0554909e+02   9.0278909e+00  -5.3159091e+01   2.6027818e+02   6.3814545e+02   1.3006745e+02   6.4928182e+01   2.7270575e+02   4.3833091e+02  -1.2435564e+01   3.2582455e+02  -1.9626873e+01   1.7574545e+01  -1.9401418e+01  -5.0872727e+00   1.0136982e+01  -2.4906364e+01  -2.8693855e+01   3.4267727e+02  -1.5675091e+01   2.9607000e+02   1.2730713e+02   3.6125273e+02   5.0705455e-01   6.8607545e+02   2.8808509e+01   4.2767091e+02  -1.0287309e+01
   4.9174636e+02   1.1080291e+01   2.0358000e+02   1.2804815e+02   4.0272727e+00   1.8033273e+01   2.1371000e+02   1.9182291e+01   3.7199182e+02   1.3977018e+01   4.2590364e+02  -9.0330473e+01   2.9392182e+02  -1.0721927e+01   5.1521818e+01   2.8350280e+02   3.4997636e+02  -4.3862909e+00   2.8554909e+02  -1.8123927e+01   3.2676091e+02   8.6873091e+00   2.5882182e+02   4.4378800e+01   3.9546545e+02   3.5713673e+01   3.2377818e+02   1.1325927e+01   4.6924182e+02   1.2342909e+00   4.0869000e+02  -1.3037927e+01   3.2834727e+02   1.7469491e+01   4.5027273e+01   9.1250909e+00   3.9263636e+02   1.6195455e+01   5.4187091e+02   2.6707600e+01   5.4515000e+02   1.3708909e+01   8.1186000e+02   3.1833018e+01   4.6797273e+02  -1.1651455e+01   6.8654636e+02  -8.4937091e+00   1.6610000e+01  -4.0042545e+00   3.1965818e+02  -1.1834473e+01   1.8971909e+02   2.5206793e+02   2.9098727e+02   4.1829200e+01   1.5534727e+02   8.6949091e-01   3.6110727e+02   3.2220509e+01   3.4914545e+02   1.9604655e+02   8.3236909e+02   3.7464109e+01   6.5511818e+01  -6.1903673e+01   2.8575818e+02   4.0674800e+01   3.0428182e+02   4.0381818e-01   4.0966091e+02  -9.6287273e-01   3.4621182e+02  -1.9734218e+01   1.9550727e+02  -8.8534218e+01   6.3487909e+02   6.2901491e+01  -5.5609091e+01   2.8724418e+02   6.0314545e+02   1.4586745e+02   1.0592818e+02   1.8842575e+02   3.5211091e+02  -1.0977964e+01   2.3449455e+02  -1.7770473e+01   1.9794545e+01  -3.7359018e+01   2.0022727e+01  -1.0431818e+01   5.4236364e+00   8.3197455e+00   3.7289727e+02  -4.1202691e+01   2.7007000e+02   1.7304713e+02   4.5314273e+02   4.7058545e+00   6.7085545e+02   2.1246109e+01   4.7367091e+02   1.2252691e+01
   6.4674636e+02   1.6450291e+01   2.1224000e+02   1.2602535e+02  -1.4632727e+01  -2.0339273e+00   2.1426000e+02   1.5478291e+01   3.6888182e+02  -2.0994182e+01   4.4234364e+02  -7.7425673e+01   3.3925182e+02  -1.0128327e+01   2.5218182e+00   3.2764280e+02   2.9275636e+02  -2.2578691e+01   3.1610909e+02  -2.8018727e+01   3.4409091e+02   3.0630909e+01   1.7259182e+02   6.3277200e+01   4.1235545e+02   2.8702473e+01   3.9321818e+02  -1.4492727e+00   5.0569182e+02   3.4548291e+01   4.9435000e+02  -2.4220727e+01   2.8356727e+02   8.6118909e+00   4.4137273e+01  -1.2353709e+01   4.1330636e+02   2.9871855e+01   5.4065091e+02   3.2365200e+01   5.9115000e+02  -2.2081091e+01   9.0575000e+02   7.8718182e+00   3.8997273e+02   1.4785455e+00   6.3010636e+02  -3.4748509e+01  -5.8400000e+00   1.7917455e+00   5.0543818e+02  -3.1696873e+01   1.4004909e+02   2.0470153e+02   2.9532727e+02   8.5920000e+00   1.7089727e+02   1.2854909e+00   4.0255727e+02   3.7684509e+01   3.0702545e+02   1.8863615e+02   6.3070909e+02   1.5706909e+01   7.9291818e+01  -3.5116073e+01   3.6431818e+02   1.6500000e+01   2.7217182e+02  -5.1373818e+00   3.1366091e+02   5.9712727e-01   3.5243182e+02   7.7681818e+00   2.6272727e+02  -6.5681818e+01   6.4831909e+02   7.2166291e+01  -2.9829091e+01   3.1185178e+02   5.4447545e+02   1.2523105e+02   1.1414818e+02   2.3954815e+02   4.1778091e+02  -4.0115636e+00   2.8471455e+02   2.5541927e+01   7.4645455e+00  -3.6482618e+01  -1.2757273e+01   1.0805818e+00   3.4533636e+01  -1.7009055e+01   3.1434727e+02  -2.7078691e+01   3.1718000e+02   1.2405833e+02   4.5881273e+02   3.3622545e+00   7.4563545e+02   2.8043709e+01   5.1500091e+02  -1.1273709e+01
   5.8641636e+02   5.0669091e-01   1.1824000e+02   1.0798535e+02   1.0257273e+01   3.4974873e+01   1.5626000e+02  -5.3317091e+00   3.5443182e+02   2.7491818e+01   3.7490364e+02  -5.8370473e+01   3.5936182e+02   1.3592873e+01   3.0521818e+01   3.0785280e+02   3.5420636e+02  -2.5944691e+01   3.9777909e+02  -3.3882327e+01   3.3476091e+02   3.9377309e+01   2.0793182e+02   6.7110000e+01   3.6524545e+02  -2.5978727e+01   2.6055818e+02   8.9435273e+00   5.4557182e+02   9.6878909e+00   4.6635000e+02  -2.4650727e+01   3.0967727e+02  -9.1469091e+00   7.6247273e+01   5.8474909e+00   3.8330636e+02   3.7501855e+01   5.2865091e+02   2.8545200e+01   5.9904000e+02  -9.8222909e+00   7.5608000e+02   5.5405418e+01   5.1541273e+02   1.4893345e+01   6.5710636e+02   4.5314909e+00  -2.0730000e+01  -1.6347055e+01   4.7243818e+02   7.0531273e+00   1.6049909e+02   2.2028553e+02   2.8920727e+02   2.9716000e+00   1.7122727e+02  -2.2850909e+01   4.7188727e+02   4.4918109e+01   3.3336545e+02   1.5452895e+02   7.2314909e+02   4.5311709e+01   1.1507182e+02  -5.2638473e+01   3.6597818e+02  -3.8528000e+00   3.0595182e+02  -9.8397818e+00   3.6132091e+02   1.3784327e+01   3.6610182e+02   4.2114582e+01   3.1605727e+02  -1.0194822e+02   4.7331909e+02   4.1946291e+01  -7.1609091e+01   2.6586418e+02   3.0314545e+02   3.5386745e+02   1.0648818e+02   2.4605095e+02   3.6344091e+02  -3.3343636e+00   2.3282455e+02  -5.5268727e+00   2.0684545e+01  -2.8540218e+01   3.0682727e+01  -1.0064618e+01   4.7533636e+01  -3.4890545e+00   3.7923727e+02  -1.3709891e+01   2.5174000e+02   1.4507353e+02   4.8347273e+02   4.7294545e+00   7.2074545e+02   3.3034909e+01   4.6233091e+02   5.1159891e+01
   5.4863636e+02   4.5290909e+00   2.0202000e+02   1.2795295e+02  -3.0272727e-01   9.9296727e+00   1.4271000e+02   4.5322909e+00   3.6554182e+02   3.3933018e+01   3.6334364e+02  -6.8665673e+01   3.3859182e+02   2.6704473e+01   6.3181818e-01   3.9402400e+02   3.5908636e+02   4.5549091e+00   4.7043909e+02  -4.4475127e+01   3.2920091e+02   4.4382109e+01   2.1493182e+02   6.0550000e+01   3.5635545e+02   3.0952473e+01   3.6944818e+02   9.3423273e+00   4.6435182e+02   4.2965491e+01   4.2980000e+02  -2.7726727e+01   2.0667727e+02  -4.5769091e+00   4.1367273e+01   9.3078909e+00   4.0730636e+02   9.6918545e+00   5.4387091e+02   3.3217600e+01   5.3171000e+02   1.0894109e+01   8.2597000e+02   2.4594218e+01   4.9563273e+02   2.6957455e+00   5.9843636e+02  -3.9994909e+01  -6.0600000e+00  -3.3006545e+00   4.7887818e+02  -1.1902073e+01   2.0626909e+02   2.1529393e+02   2.8376727e+02   1.8856800e+01   1.6822727e+02   4.2949091e+01   4.1133727e+02   6.2092109e+01   3.7036545e+02   1.9679895e+02   5.1736909e+02   5.2214109e+01   1.5961818e+01  -4.7819673e+01   3.3864818e+02   4.6663600e+01   2.5950182e+02   3.0096218e+01   3.8932091e+02   1.0432727e-01   3.5977182e+02   1.5290982e+01   2.5305727e+02  -9.7578218e+01   4.4887909e+02   1.0671491e+01  -5.8499091e+01   2.4325538e+02   4.4280545e+02   1.4880465e+02   1.5559818e+02   1.7245215e+02   3.9600091e+02   1.3400836e+01   2.3527455e+02  -2.5502873e+01   2.1794545e+01   9.9209818e+00   2.5462727e+01  -3.7197018e+01   3.3983636e+01   1.4814945e+01   3.2845727e+02   3.0125091e+00   2.6963000e+02   1.4619233e+02   3.3969273e+02   1.8918545e+00   7.1174545e+02  -7.2450909e+00   5.0300091e+02   2.3562909e+00
   5.1463636e+02   2.6249091e+01   1.5747000e+02   1.2684695e+02   2.0807273e+01   2.2408727e+00   2.1437000e+02  -8.5305091e+00   3.7843182e+02   2.0461818e+01   3.5734364e+02  -4.5185673e+01   3.2303182e+02   1.6719273e+01   3.9411818e+01   3.2514160e+02   3.4842636e+02  -1.6262291e+01   4.1032909e+02  -2.7886327e+01   3.8176091e+02   2.3617309e+01   1.6915182e+02   1.5132240e+02   4.0902545e+02   1.1628873e+01   4.1221818e+02   5.0307273e+00   5.4735182e+02  -2.8344509e+01   3.6291000e+02  -5.4375527e+01   2.4278727e+02   2.3984291e+01   2.8247273e+01  -5.8625091e+00   3.7863636e+02   7.5545455e-01   4.5309091e+02   4.7260000e+01   6.6248000e+02   2.7725091e+00   8.3397000e+02   4.1834218e+01   4.5630273e+02  -2.7178545e+00   7.3665636e+02   2.5617491e+01  -1.7840000e+01  -1.1578255e+01   5.9809818e+02   1.7330327e+01   2.6026909e+02   2.6308393e+02   2.6032727e+02  -1.2718000e+01   1.5111727e+02   2.3087891e+01   4.3766727e+02   1.9435709e+01   3.3447545e+02   1.6822015e+02   8.0803909e+02   4.6410509e+01   3.2511818e+01  -4.5593673e+01   2.9964818e+02   8.2336000e+00   3.0717182e+02  -5.2673818e+00   4.0388091e+02   2.9269527e+01   3.5721182e+02   2.2275782e+01   4.1739727e+02  -1.1739542e+02   4.8198909e+02   3.0802691e+01  -4.0829091e+01   1.8706178e+02   5.2458545e+02   1.6815225e+02   1.3759818e+02   2.2922215e+02   3.2611091e+02  -2.7567964e+01   2.4105455e+02  -5.1852727e+00   3.1794545e+01  -4.6659018e+01  -7.7572727e+00  -3.5989418e+01   5.9836364e+00   4.6149455e+00   3.3211727e+02   7.0597091e+00   2.7774000e+02   1.4454353e+02   3.2914273e+02   4.8515855e+01   7.2863545e+02   8.7437091e+00   4.2133091e+02   1.4549891e+01
   4.6052636e+02   5.7457891e+01   2.0813000e+02   1.4012415e+02   1.4477273e+01   4.2417273e+01   2.3704000e+02  -5.2341091e+00   3.6265182e+02   5.0724218e+01   3.8401364e+02  -7.5319273e+01   3.4525182e+02   3.9167273e-01   6.4081818e+01   3.2327800e+02   3.0042636e+02  -1.1192291e+01   4.3999909e+02  -3.0259927e+01   3.9653091e+02   2.4215709e+01   1.9259182e+02   2.1478720e+02   4.5024545e+02  -1.5587273e+00   4.3455818e+02   9.6935273e+00   4.6402182e+02   2.1761891e+01   3.4313000e+02  -3.8903127e+01   2.0745727e+02   2.9700691e+01   2.8587273e+01   2.6890291e+01   3.5063636e+02  -2.4445455e+00   5.2887091e+02  -6.4724000e+00   5.3926000e+02   7.0850109e+01   8.6030000e+02   4.1957818e+01   4.8808273e+02   3.9409745e+01   6.1243636e+02  -3.7334909e+01  -9.0600000e+00   1.5599345e+01   6.5298818e+02   1.1169127e+01   2.4649909e+02   2.3074553e+02   2.6798727e+02   4.3392000e+00   1.8445727e+02   1.2310691e+01   4.3344727e+02   4.8833091e+00   3.5780545e+02   1.5213375e+02   6.6814909e+02   9.0417091e+00   4.8071818e+01  -8.2058473e+01   3.8997818e+02   1.2557200e+01   2.3972182e+02  -1.9541382e+01   4.4532091e+02   5.4404327e+01   3.5732182e+02   4.7036982e+01   2.7761727e+02  -5.8653018e+01   3.1998909e+02   1.0926909e+00  -8.5049091e+01   1.9726938e+02   5.4558545e+02   1.7647225e+02   1.4248818e+02   2.0794095e+02   3.2033091e+02  -3.7655636e+00   2.7382455e+02  -4.1246873e+01   3.3684545e+01   8.3097818e+00   2.6352727e+01  -4.3048218e+01   3.7203636e+01   1.0337345e+01   3.6578727e+02   2.6109091e-02   2.5974000e+02   1.4776353e+02   3.3303273e+02   2.4204655e+01   8.4663545e+02   3.2963709e+01   5.0211091e+02   1.3757491e+01
[truncated: 2,099,566 more chars]
