# Supplementary material for: Specific structural elements of the T-box riboswitch drive the two-step binding of the tRNA ligand
Source: eLife. 2018 Sep 25;7:e39518. doi: 10.7554/eLife.39518 (PMC6197855; doi:10.7554/eLife.39518)
Supplement: Supplementary file 1. — The diagrams show all the constructs used for the experiments. The 5’ extensions added to attach the T-box constructs to the surface are shown in red. The Tbox182 construct was made with only a 5’extension and also with extensions at both the 5’ and 3’ ends (red). [file elife-39518-supp1.zip]

Archive with 1 entries (1 files):
- Supplementfile1.tif
